# Supplementary material for: Development of Aptamer-DNAzyme based metal-nucleic acid frameworks for gastric cancer therapy
Source: Nat Commun. 2024 May 1;15:3684. doi: 10.1038/s41467-024-48149-9 (PMC11063048; doi:10.1038/s41467-024-48149-9)
Supplement: Supplementary file 4 — Source data [file 41467_2024_48149_MOESM4_ESM.xlsx]

## Sheet: Figure2
	Figure 2G						Figure 2I					Figure 2J
	GDz			H-GDz
	r	g(r)		r	g(r)			0	0	0		1:2			1:1			2:1
	0	0		0.000	0		0.4	0	0	0		-7.53	-7.99	-7.03	-8.49	-7.02	-7.59	-8.33	-10.1	-9.72
	0.1	0		0.100	0		0.463	0	0	0
	0.2	0		0.200	0		0.536	0	0	0
	0.3	0		0.300	0		0.621	0	0	0
	0.4	0		0.400	0		0.719	0	0	0
	0.5	0		0.500	0		0.833	0	0	0
	0.6	0		0.600	0		0.965	0	0	0		Figure 2K
	0.7	0		0.700	0		1.12	0	0	0
	0.8	0		0.800	0		1.29	0	0	0
	0.9	0		0.900	0		1.5	0	0	0
	1	0		1.000	0		1.74	0	0	0		-0.1	0
	1.1	0		1.100	0		2.01	0	0	0		-0.095	0
	1.2	0		1.200	0		2.33	0	0	0		-0.09	0
	1.3	0		1.300	0		2.7	0	0	0		-0.085	0
	1.4	0		1.400	0		3.12	0	0	0		-0.08	0
	1.5	0		1.500	0		3.62	0	0	0		-0.075	0
	1.6	0		1.600	0		4.19	0	0	0		-0.07	0
	1.7	0		1.700	0		4.85	0	0	0		-0.065	0
	1.8	0		1.800	0		5.61	0	0	0		-0.06	1
	1.9	0		1.900	0		6.5	0	0	0		-0.055	0
	2	0		2.000	0		7.53	0	0	0		-0.05	0
	2.1	1.59568		2.100	1.09989		8.72	0	0	0		-0.045	1
	2.2	169.029		2.200	166.68		10.1	0	0	0		-0.04	2
	2.3	404.515		2.300	463.892		11.7	0	0	0		-0.035	12
	2.4	105.472		2.400	127.441		13.5	0	0	0		-0.03	24
	2.5	9.09878		2.500	10.7385		15.7	0	0	0		-0.025	46
	2.6	0.690238		2.600	0.660375		18.2	0	0	0		-0.02	65
	2.7	0.078034		2.700	0.043439		21	0	0	0		-0.015	107
	2.8	0.013802		2.800	0.015514		24.4	0	0	0		-0.01	161
	2.9	0.006425		2.900	0.002889		28.2	0	0	0		-0.005	224
	3	0.008996		3.000	0.002696		32.7	0	0	0		0	259
	3.1	0.014026		3.100	0.005045		37.8	0	0	0		0.005	263
	3.2	0.02367		3.200	0.007095		43.8	0	0	0		0.01	316
	3.3	0.051883		3.300	0.017773		50.7	0	0	0		0.015	367
	3.4	0.13952		3.400	0.046002		58.8	0	0	0		0.02	419
	3.5	0.331066		3.500	0.138008		68.1	0	0	0		0.025	465
	3.6	0.913187		3.600	0.42827		78.8	0	0	0		0.03	505
	3.7	1.92943		3.700	0.847243		91.3	0	0	0		0.035	546
	3.8	3.45911		3.800	1.72714		106	0	0	0		0.04	517
	3.9	5.24835		3.900	2.95738		122	19.1	0	0		0.045	489
	4	6.7606		4.000	4.19175		142	36	0	0		0.05	372
	4.1	8.19055		4.100	6.1362		164	32.2	0.000846	0		0.055	251
	4.2	10.3872		4.200	9.36085		190	12.7	6.71	0		0.06	186
	4.3	13.9944		4.300	14.0392		220	0	16.6	0		0.065	130
	4.4	20.3947		4.400	21.3692		255	0	23.7	1		0.07	115
	4.5	30.5993		4.500	32.3021		295	0	24.1	6.48		0.075	86
	4.6	42.5958		4.600	44.9322		342	0	18	13.9		0.08	72
	4.7	49.2067		4.700	53.9181		396	0	8.95	19.5		0.085	75
	4.8	39.8166		4.800	45.3803		459	0	1.96	21		0.09	93
	4.9	20.8344		4.900	24.0662		531	0	0	18.1		0.095	90
	5	7.38844		5.000	8.23662		615	0	0	12.3		0.1	93
	5.1	3.13953		5.100	3.07344		712	0	0	6.06		0.105	97
	5.2	2.26902		5.200	2.16777		825	0	0	1.62		0.11	79
	5.3	1.98362		5.300	1.88079		955	0	0	0		0.115	85
	5.4	1.89193		5.400	1.86443		1110	0	0	0		0.12	93
	5.5	1.96635		5.500	1.95229		1280	0	0	0		0.125	66
	5.6	2.21216		5.600	2.12256		1480	0	0	0		0.13	58
	5.7	2.53104		5.700	2.36714		1720	0	0	0		0.135	57
	5.8	2.67978		5.800	2.61202		1990	0	0	0		0.14	55
	5.9	3.01676		5.900	2.88898		2300	0	0	0		0.145	49
	6	3.3128		6.000	3.14998		2670	0	0	0		0.15	42
	6.1	3.65909		6.100	3.50256		3090	0	0	0		0.155	41
	6.2	4.02406		6.200	3.81709		3580	0	0	0		0.16	42
	6.3	4.50963		6.300	4.18615		4150	0	0	0		0.165	50
	6.4	4.93438		6.400	4.47845		4800	0	0	0		0.17	54
	6.5	5.25618		6.500	4.86132		5560	0	0	0		0.175	57
	6.6	5.56044		6.600	5.12043		6440	0	0	0		0.18	54
	6.7	5.91025		6.700	5.52533		7460	0	0	0		0.185	61
	6.8	5.9982		6.800	5.63066		8630					0.19	64
	6.9	5.99732		6.900	5.71053							0.195	75
	7	6.07127		7.000	5.67468							0.2	84
	7.1	5.94909		7.100	5.59511							0.205	95
	7.2	5.90178		7.200	5.57833							0.21	111
	7.3	5.77386		7.300	5.40363							0.215	134
	7.4	5.65115		7.400	5.25108							0.22	195
	7.5	5.43369		7.500	5.24467							0.225	238
	7.6	5.21471		7.600	5.07002							0.23	299
	7.7	5.06589		7.700	4.99127							0.235	429
	7.8	4.93383		7.800	4.94652							0.24	598
	7.9	4.96393		7.900	4.89213							0.245	755
	8	4.86379		8.000	4.79954							0.25	973
	8.1	4.81458		8.100	4.7216							0.255	1176
	8.2	4.93605		8.200	4.86507							0.26	1369
	8.3	4.88613		8.300	4.9392							0.265	1481
	8.4	4.86487		8.400	5.00135							0.27	1458
	8.5	4.95107		8.500	5.10027							0.275	1427
	8.6	4.90626		8.600	5.16946							0.28	1323
	8.7	4.79523		8.700	5.32726							0.285	1153
	8.8	4.72476		8.800	5.4042							0.29	957
	8.9	4.63459		8.900	5.51288							0.295	754
	9	4.50684		9.000	5.64028							0.3	543
	9.1	4.24656		9.100	5.57277							0.305	369
	9.2	4.16235		9.200	5.61421							0.31	242
	9.3	4.1494		9.300	5.56341							0.315	167
	9.4	3.99425		9.400	5.62141							0.32	114
	9.5	3.95458		9.500	5.58191							0.325	89
	9.6	3.91627		9.600	5.63983							0.33	73
	9.7	3.91932		9.700	5.58428							0.335	68
	9.8	3.94146		9.800	5.63177							0.34	76
	9.9	3.90407		9.900	5.55404							0.345	115
	10	3.87397		10.000	5.56267							0.35	140
	10.1	3.84118		10.100	5.45787							0.355	171
	10.2	3.8634		10.200	5.40757							0.36	225
	10.3	3.79807		10.300	5.2684							0.365	277
	10.4	3.96135		10.400	5.25932							0.37	337
	10.5	4.0159		10.500	5.23737							0.375	369
	10.6	4.12326		10.600	5.31271							0.38	387
	10.7	4.164		10.700	5.26555							0.385	375
	10.8	4.26417		10.800	5.23932							0.39	343
	10.9	4.295		10.900	5.1727							0.395	349
	11	4.32792		11.000	5.0992							0.4	330
	11.1	4.27687		11.100	4.96619							0.405	272
	11.2	4.21834		11.200	4.85203							0.41	249
	11.3	4.10409		11.300	4.69718							0.415	203
	11.4	3.97274		11.400	4.52205							0.42	158
	11.5	3.80511		11.500	4.3761							0.425	128
	11.6	3.601		11.600	4.16273							0.43	85
	11.7	3.42388		11.700	4.04922							0.435	72
	11.8	3.25886		11.800	3.98093							0.44	72
	11.9	3.16302		11.900	3.94845							0.445	86
	12	3.09769		12.000	3.96777							0.45	72
												0.455	73
												0.46	89
												0.465	117
												0.47	144
												0.475	187
												0.48	236
												0.485	355
												0.49	449
												0.495	558
												0.5	673
												0.505	766
												0.51	866
												0.515	930
												0.52	930
												0.525	983
												0.53	931
												0.535	823
												0.54	741
												0.545	594
												0.55	431
												0.555	342
												0.56	241
												0.565	178
												0.57	150
												0.575	107
												0.58	80
												0.585	62
												0.59	56
												0.595	54
												0.6	50
												0.605	49
												0.61	50
												0.615	54
												0.62	46
												0.625	47
												0.63	55
												0.635	47
												0.64	43
												0.645	48
												0.65	51
												0.655	46
												0.66	61
												0.665	51
												0.67	50
												0.675	53
												0.68	57
												0.685	54
												0.69	60
												0.695	56
												0.7	58
												0.705	63
												0.71	53
												0.715	61
												0.72	68
												0.725	60
												0.73	58
												0.735	49
												0.74	52
												0.745	50
												0.75	62
												0.755	68
												0.76	62
												0.765	50
												0.77	49
												0.775	56
												0.78	58
												0.785	64
												0.79	65
												0.795	65
												0.8	61
												0.805	67
												0.81	54
												0.815	51
												0.82	56
												0.825	54
												0.83	62
												0.835	64
												0.84	61
												0.845	51
												0.85	62
												0.855	66
												0.86	58
												0.865	58
												0.87	58
												0.875	62
												0.88	68
												0.885	71
												0.89	62
												0.895	62
												0.9	68
												0.905	58
												0.91	66
												0.915	58
												0.92	54
												0.925	61
												0.93	51
												0.935	57
												0.94	59
												0.945	67
												0.95	66
												0.955	60
												0.96	59
												0.965	69
												0.97	57
												0.975	56
												0.98	65
												0.985	66
												0.99	67
												0.995	56
												1	51
												1.005	54
												1.01	53
												1.015	63
												1.02	64
												1.025	69
												1.03	74
												1.035	72
												1.04	70
												1.045	60
												1.05	68
												1.055	57
												1.06	52
												1.065	50
												1.07	66
												1.075	66
												1.08	57
												1.085	53
												1.09	47
												1.095	48
												1.1	48
												1.105	57
												1.11	55
												1.115	56
												1.12	54
												1.125	51
												1.13	54
												1.135	59
												1.14	51
												1.145	48
												1.15	47
												1.155	50
												1.16	42
												1.165	48
												1.17	62
												1.175	45
												1.18	49
												1.185	44
												1.19	45
												1.195	47
												1.2	49
												1.205	42
												1.21	55
												1.215	54
												1.22	54
												1.225	50
												1.23	47
												1.235	43
												1.24	49
												1.245	50
												1.25	53
												1.255	42
												1.26	46
												1.265	42
												1.27	43
												1.275	43
												1.28	43
												1.285	45
												1.29	52
												1.295	50
												1.3	51
												1.305	45
												1.31	43
												1.315	44
												1.32	55
												1.325	50
												1.33	48
												1.335	40
												1.34	44
												1.345	47
												1.35	35
												1.355	47
												1.36	46
												1.365	42
												1.37	43
												1.375	35
												1.38	38
												1.385	37
												1.39	44
												1.395	44
												1.4	49
												1.405	44
												1.41	41
												1.415	46
												1.42	45
												1.425	43
												1.43	44
												1.435	44
												1.44	39
												1.445	42
												1.45	40
												1.455	40
												1.46	41
												1.465	44
												1.47	43
												1.475	42
												1.48	43
												1.485	42
												1.49	40
												1.495	35
												1.5	40
												1.505	48
												1.51	44
												1.515	31
												1.52	31
												1.525	39
												1.53	40
												1.535	38
												1.54	31
												1.545	36
												1.55	39
												1.555	47
												1.56	46
												1.565	44
												1.57	44
												1.575	34
												1.58	47
												1.585	41
												1.59	35
												1.595	43
												1.6	45
												1.605	38
												1.61	44
												1.615	43
												1.62	37
												1.625	29
												1.63	43
												1.635	40
												1.64	49
												1.645	48
												1.65	57
												1.655	64
												1.66	77
												1.665	90
												1.67	115
												1.675	171
												1.68	240
												1.685	261
												1.69	324
												1.695	435
												1.7	525
												1.705	650
												1.71	751
												1.715	872
												1.72	1037
												1.725	1111
												1.73	1220
												1.735	1289
												1.74	1267
												1.745	1307
												1.75	1261
												1.755	1180
												1.76	1126
												1.765	1001
												1.77	901
												1.775	807
												1.78	676
												1.785	570
												1.79	431
												1.795	350
												1.8	303
												1.805	258
												1.81	193
												1.815	177
												1.82	141
												1.825	125
												1.83	112
												1.835	97
												1.84	85
												1.845	90
												1.85	78
												1.855	71
												1.86	71
												1.865	68
												1.87	65
												1.875	56
												1.88	52
												1.885	45
												1.89	43
												1.895	42
												1.9	38
												1.905	35
												1.91	30
												1.915	29
												1.92	36
												1.925	40
												1.93	45
												1.935	42
												1.94	52
												1.945	60
												1.95	63
												1.955	70
												1.96	91
												1.965	87
												1.97	108
												1.975	126
												1.98	143
												1.985	166
												1.99	186
												1.995	189
												2	224
												2.005	228
												2.01	207
												2.015	227
												2.02	223
												2.025	216
												2.03	196
												2.035	199
												2.04	189
												2.045	158
												2.05	132
												2.055	128
												2.06	128
												2.065	108
												2.07	87
												2.075	68
												2.08	60
												2.085	60
												2.09	47
												2.095	38
												2.1	35
												2.105	41
												2.11	40
												2.115	30
												2.12	24
												2.125	19
												2.13	24
												2.135	29
												2.14	32
												2.145	27
												2.15	23
												2.155	27
												2.16	24
												2.165	28
												2.17	28
												2.175	26
												2.18	21
												2.185	25
												2.19	28
												2.195	17
												2.2	15
												2.205	19
												2.21	20
												2.215	20
												2.22	20
												2.225	16
												2.23	19
												2.235	19
												2.24	18
												2.245	18
												2.25	17
												2.255	21
												2.26	20
												2.265	18
												2.27	21
												2.275	16
												2.28	19
												2.285	17
												2.29	20
												2.295	21
												2.3	20
												2.305	19
												2.31	22
												2.315	22
												2.32	22
												2.325	19
												2.33	22
												2.335	20
												2.34	17
												2.345	17
												2.35	19
												2.355	28
												2.36	15
												2.365	15
												2.37	12
												2.375	12
												2.38	14
												2.385	13
												2.39	17
												2.395	18
												2.4	12
												2.405	17
												2.41	21
												2.415	23
												2.42	24
												2.425	17
												2.43	19
												2.435	16
												2.44	12
												2.445	16
												2.45	18
												2.455	14
												2.46	14
												2.465	8
												2.47	10
												2.475	16
												2.48	19
												2.485	19
												2.49	16
												2.495	12
												2.5	19
												2.505	16
												2.51	12
												2.515	13
												2.52	12
												2.525	13
												2.53	17
												2.535	14
												2.54	14
												2.545	15
												2.55	16
												2.555	21
												2.56	19
												2.565	21
												2.57	23
												2.575	20
												2.58	24
												2.585	20
												2.59	26
												2.595	32
												2.6	29
												2.605	26
												2.61	28
												2.615	28
												2.62	31
												2.625	31
												2.63	31
												2.635	25
												2.64	37
												2.645	27
												2.65	25
												2.655	22
												2.66	22
												2.665	16
												2.67	20
												2.675	14
												2.68	18
												2.685	15
												2.69	10
												2.695	15
												2.7	14
												2.705	17
												2.71	19
												2.715	13
												2.72	14
												2.725	14
												2.73	15
												2.735	12
												2.74	14
												2.745	12
												2.75	11
												2.755	11
												2.76	12
												2.765	14
												2.77	14
												2.775	15
												2.78	15
												2.785	16
												2.79	15
												2.795	16
												2.8	18
												2.805	14
												2.81	15
												2.815	11
												2.82	15
												2.825	14
												2.83	17
												2.835	13
												2.84	11
												2.845	13
												2.85	13
												2.855	12
												2.86	10
												2.865	13
												2.87	10
												2.875	9
												2.88	11
												2.885	12
												2.89	11
												2.895	14
												2.9	9
												2.905	11
												2.91	13
												2.915	8
												2.92	9
												2.925	9
												2.93	10
												2.935	11
												2.94	11
												2.945	7
												2.95	6
												2.955	10
												2.96	7
												2.965	7
												2.97	13
												2.975	6
												2.98	6
												2.985	6
												2.99	9
												2.995	7
												3	8
												3.005	8
												3.01	7
												3.015	10
												3.02	13
												3.025	9
												3.03	6
												3.035	10
												3.04	8
												3.045	7
												3.05	5
												3.055	9
												3.06	12
												3.065	16
												3.07	11
												3.075	10
												3.08	11
												3.085	10
												3.09	8
												3.095	5
												3.1	10
												3.105	9
												3.11	9
												3.115	13
												3.12	11
												3.125	11
												3.13	8
												3.135	8
												3.14	8
												3.145	11
												3.15	13
												3.155	10
												3.16	9
												3.165	8
												3.17	9
												3.175	5
												3.18	9
												3.185	10
												3.19	8
												3.195	8
												3.2	6
												3.205	6
												3.21	6
												3.215	6
												3.22	8
												3.225	10
												3.23	8
												3.235	8
												3.24	5
												3.245	7
												3.25	11
												3.255	12
												3.26	11
												3.265	6
												3.27	6
												3.275	6
												3.28	5
												3.285	9
												3.29	7
												3.295	4
												3.3	8
												3.305	6
												3.31	10
												3.315	9
												3.32	8
												3.325	7
												3.33	8
												3.335	5
												3.34	5
												3.345	4
												3.35	4
												3.355	3
												3.36	5
												3.365	8
												3.37	10
												3.375	11
												3.38	9
												3.385	8
												3.39	7
												3.395	7
												3.4	7
												3.405	11
												3.41	8
												3.415	8
												3.42	8
												3.425	7
												3.43	8
												3.435	6
												3.44	5
												3.445	9
												3.45	6
												3.455	9
												3.46	7
												3.465	4
												3.47	6
												3.475	8
												3.48	4
												3.485	7
												3.49	9
												3.495	4
												3.5	5
												3.505	10
												3.51	8
												3.515	6
												3.52	11
												3.525	9
												3.53	7
												3.535	7
												3.54	10
												3.545	6
												3.55	6
												3.555	6
												3.56	9
												3.565	5
												3.57	6
												3.575	8
												3.58	7
												3.585	4
												3.59	4
												3.595	4
												3.6	4
												3.605	6
												3.61	7
												3.615	5
												3.62	5
												3.625	7
												3.63	8
												3.635	10
												3.64	16
												3.645	10
												3.65	13
												3.655	17
												3.66	17
												3.665	16
												3.67	15
												3.675	17
												3.68	19
												3.685	18
												3.69	14
												3.695	18
												3.7	15
												3.705	16
												3.71	18
												3.715	19
												3.72	17
												3.725	16
												3.73	17
												3.735	14
												3.74	12
												3.745	15
												3.75	14
												3.755	17
												3.76	12
												3.765	10
												3.77	10
												3.775	5
												3.78	10
												3.785	11
												3.79	9
												3.795	4
												3.8	5
												3.805	5
												3.81	4
												3.815	5
												3.82	4
												3.825	10
												3.83	7
												3.835	6
												3.84	4
												3.845	3
												3.85	5
												3.855	4
												3.86	3
												3.865	4
												3.87	3
												3.875	5
												3.88	3
												3.885	3
												3.89	3
												3.895	3
												3.9	6
												3.905	4
												3.91	6
												3.915	4
												3.92	3
												3.925	3
												3.93	4
												3.935	4
												3.94	2
												3.945	2
												3.95	3
												3.955	3
												3.96	6
												3.965	5
												3.97	3
												3.975	3
												3.98	5
												3.985	4
												3.99	2
												3.995	5
												4	4
												4.005	3
												4.01	4
												4.015	4
												4.02	2
												4.025	2
												4.03	2
												4.035	5
												4.04	9
												4.045	4
												4.05	6
												4.055	5
												4.06	3
												4.065	2
												4.07	4
												4.075	3
												4.08	5
												4.085	5
												4.09	3
												4.095	2
												4.1	4
												4.105	5
												4.11	4
												4.115	4
												4.12	3
												4.125	3
												4.13	3
												4.135	2
												4.14	1
												4.145	2
												4.15	2
												4.155	3
												4.16	3
												4.165	2
												4.17	3
												4.175	2
												4.18	2
												4.185	2
												4.19	3
												4.195	2
												4.2	3
												4.205	5
												4.21	3
												4.215	3
												4.22	2
												4.225	1
												4.23	2
												4.235	3
												4.24	3
												4.245	2
												4.25	1
												4.255	3
												4.26	3
												4.265	4
												4.27	2
												4.275	2
												4.28	3
												4.285	2
												4.29	2
												4.295	1
												4.3	2
												4.305	4
												4.31	3
												4.315	3
												4.32	2
												4.325	2
												4.33	1
												4.335	1
												4.34	1
												4.345	1
												4.35	0
												4.355	2
												4.36	2
												4.365	1
												4.37	2
												4.375	3
												4.38	2
												4.385	2
												4.39	1
												4.395	2
												4.4	1
												4.405	1
												4.41	1
												4.415	1
												4.42	2
												4.425	2
												4.43	3
												4.435	2
												4.44	0
												4.445	2
												4.45	2
												4.455	1
												4.46	2
												4.465	3
												4.47	3
												4.475	1
												4.48	2
												4.485	1
												4.49	1
												4.495	1
												4.5	0
												4.505	1
												4.51	0
												4.515	0
												4.52	0
												4.525	0
												4.53	0
												4.535	1
												4.54	2
												4.545	2
												4.55	4
												4.555	3
												4.56	1
												4.565	1
												4.57	2
												4.575	2
												4.58	3
												4.585	1
												4.59	0
												4.595	0
												4.6	1
												4.605	1
												4.61	0
												4.615	1
												4.62	1
												4.625	2
												4.63	2
												4.635	1
												4.64	1
												4.645	0
												4.65	1
												4.655	1
												4.66	0
												4.665	0
												4.67	1
												4.675	1
												4.68	1
												4.685	1
												4.69	0
												4.695	2
												4.7	2
												4.705	1
												4.71	1
												4.715	1
												4.72	1
												4.725	0
												4.73	0
												4.735	1
												4.74	1
												4.745	1
												4.75	1
												4.755	1
												4.76	1
												4.765	2
												4.77	2
												4.775	1
												4.78	1
												4.785	0
												4.79	0
												4.795	1
												4.8	0
												4.805	1
												4.81	1
												4.815	2
												4.82	1
												4.825	0
												4.83	0
												4.835	0
												4.84	0
												4.845	0
												4.85	0
												4.855	0
												4.86	0
												4.865	0
												4.87	1
												4.875	1
												4.88	0
												4.885	0
												4.89	1
												4.895	0
												4.9	1
												4.905	2
												4.91	1
												4.915	1
												4.92	0
												4.925	0
												4.93	0
												4.935	0
												4.94	0
												4.945	0
												4.95	0
												4.955	0
												4.96	0
												4.965	0
												4.97	0
												4.975	0
												4.98	0
												4.985	0
												4.99	0
												4.995	0
												5	0
												5.005	0
												5.01	0
												5.015	0
												5.02	0
												5.025	0
												5.03	0
												5.035	0
												5.04	0
												5.045	0
												5.05	0
												5.055	0
												5.06	0
												5.065	0
												5.07	0
												5.075	0
												5.08	0
												5.085	0
												5.09	0
												5.095	0
												5.1	0
												5.105	0
												5.11	0
												5.115	0
												5.12	0
												5.125	0
												5.13	0
												5.135	0
												5.14	0
												5.145	0
												5.15	0
												5.155	0
												5.16	0
												5.165	1
												5.17	0
												5.175	0
												5.18	0
												5.185	0
												5.19	0
												5.195	0
												5.2	0
												5.205	0
												5.21	0
												5.215	0
												5.22	0
												5.225	0
												5.23	0
												5.235	0
												5.24	0
												5.245	0
												5.25	0
												5.255	0
												5.26	0
												5.265	0
												5.27	0
												5.275	0
												5.28	0
												5.285	0
												5.29	0
												5.295	0
												5.3	0
												5.305	0
												5.31	0
												5.315	0
												5.32	0
												5.325	0
												5.33	0
												5.335	0
												5.34	0
												5.345	0
												5.35	0
												5.355	0
												5.36	0
												5.365	0
												5.37	0
												5.375	0
												5.38	0
												5.385	0
												5.39	0
												5.395	0
												5.4	0
												5.405	0
												5.41	1
												5.415	0
												5.42	0
												5.425	0
												5.43	0
												5.435	0
												5.44	0
												5.445	0
												5.45	0
												5.455	0
												5.46	0
												5.465	0
												5.47	0
												5.475	0
												5.48	0
												5.485	0
												5.49	0
												5.495	0
												5.5	0
												5.505	0
												5.51	0
												5.515	0
												5.52	0
												5.525	0
												5.53	0
												5.535	0
												5.54	0
												5.545	0
												5.55	0
												5.555	0
												5.56	0
												5.565	0
												5.57	0
												5.575	0
												5.58	0
												5.585	0
												5.59	0
												5.595	0
												5.6	0
												5.605	0
												5.61	0
												5.615	0
												5.62	0
												5.625	0
												5.63	0
												5.635	0
												5.64	0
												5.645	0
												5.65	0
												5.655	0
												5.66	0
												5.665	0
												5.67	0
												5.675	0
												5.68	0
												5.685	0
												5.69	0
												5.695	0
												5.7	0
												5.705	0
												5.71	0
												5.715	0
												5.72	0
												5.725	0
												5.73	0
												5.735	0
												5.74	0
												5.745	0
												5.75	0
												5.755	0
												5.76	0
												5.765	0
												5.77	0
												5.775	0
												5.78	0
												5.785	0
												5.79	0
												5.795	0
												5.8	0
												5.805	0
												5.81	0
												5.815	0
												5.82	0
												5.825	0
												5.83	0
												5.835	0
												5.84	0
												5.845	0
												5.85	0
												5.855	0
												5.86	0
												5.865	0
												5.87	0
												5.875	0
												5.88	0
												5.885	0
												5.89	0
												5.895	0
												5.9	0
												5.905	0
												5.91	0
												5.915	0
												5.92	0
												5.925	0
												5.93	0
												5.935	0
												5.94	0
												5.945	0
												5.95	0
												5.955	0
												5.96	0
												5.965	0
												5.97	0
												5.975	0
												5.98	0
												5.985	0
												5.99	0
												5.995	0
												6	0
												6.005	0
												6.01	0
												6.015	0
												6.02	0
												6.025	0
												6.03	0
												6.035	0
												6.04	0
												6.045	0
												6.05	0
												6.055	0
												6.06	0
												6.065	0
												6.07	0
												6.075	0
												6.08	0
												6.085	0
												6.09	0
												6.095	0
												6.1	0
												6.105	0
												6.11	0
												6.115	0
												6.12	0
												6.125	0
												6.13	0
												6.135	0
												6.14	0
												6.145	0
												6.15	0
												6.155	0
												6.16	0
												6.165	0
												6.17	0
												6.175	0
												6.18	0
												6.185	0
												6.19	0
												6.195	0
												6.2	0
												6.205	0
												6.21	0
												6.215	0
												6.22	0
												6.225	0
												6.23	0
												6.235	0
												6.24	0
												6.245	0
												6.25	0
												6.255	0
												6.26	0
												6.265	0
												6.27	0
												6.275	0
												6.28	0
												6.285	0
												6.29	0
												6.295	0
												6.3	0
												6.305	0
												6.31	0
												6.315	0
												6.32	0
												6.325	0
												6.33	0
												6.335	0
												6.34	0
												6.345	0
												6.35	0
												6.355	0
												6.36	0
												6.365	0
												6.37	0
												6.375	0
												6.38	0
												6.385	0
												6.39	0
												6.395	0
												6.4	0
												6.405	0
												6.41	0
												6.415	0
												6.42	0
												6.425	0
												6.43	0
												6.435	0
												6.44	0
												6.445	0
												6.45	0
												6.455	0
												6.46	0
												6.465	0
												6.47	0
												6.475	0
												6.48	0
												6.485	0
												6.49	0
												6.495	0
												6.5	0
												6.505	0
												6.51	0
												6.515	0
												6.52	0
												6.525	0
												6.53	0
												6.535	0
												6.54	0
												6.545	0
												6.55	0
												6.555	0
												6.56	0
												6.565	0
												6.57	0
												6.575	0
												6.58	0
												6.585	0
												6.59	0
												6.595	0
												6.6	0
												6.605	0
												6.61	0
												6.615	0
												6.62	0
												6.625	0
												6.63	0
												6.635	0
												6.64	0
												6.645	0
												6.65	0
												6.655	0
												6.66	0
												6.665	0
												6.67	0
												6.675	0
												6.68	0
												6.685	0
												6.69	0
												6.695	0
												6.7	0
												6.705	0
												6.71	0
												6.715	0
												6.72	0
												6.725	0
												6.73	0
												6.735	0
												6.74	0
												6.745	0
												6.75	0
												6.755	0
												6.76	0
												6.765	0
												6.77	0
												6.775	0
												6.78	0
												6.785	0
												6.79	0
												6.795	0
												6.8	0
												6.805	0
												6.81	0
												6.815	0
												6.82	0
												6.825	0
												6.83	0
												6.835	0
												6.84	0
												6.845	0
												6.85	0
												6.855	0
												6.86	0
												6.865	0
												6.87	0
												6.875	0
												6.88	0
												6.885	0
												6.89	0
												6.895	0
												6.9	0
												6.905	0
												6.91	0
												6.915	0
												6.92	0
												6.925	0
												6.93	0
												6.935	0
												6.94	0
												6.945	0
												6.95	0
												6.955	0
												6.96	0
												6.965	0
												6.97	0
												6.975	0
												6.98	0
												6.985	0
												6.99	0
												6.995	0
												7	0
												7.005	0
												7.01	0
												7.015	0
												7.02	0
												7.025	0
												7.03	0
												7.035	0
												7.04	0
												7.045	0
												7.05	0
												7.055	0
												7.06	0
												7.065	0
												7.07	0
												7.075	0
												7.08	0
												7.085	0
												7.09	0
												7.095	0
												7.1	0
												7.105	0
												7.11	0
												7.115	0
												7.12	0
												7.125	0
												7.13	0
												7.135	0
												7.14	0
												7.145	0
												7.15	0
												7.155	0
												7.16	0
												7.165	0
												7.17	0
												7.175	0
												7.18	0
												7.185	0
												7.19	0
												7.195	0
												7.2	0
												7.205	0
												7.21	0
												7.215	0
												7.22	0
												7.225	0
												7.23	0
												7.235	0
												7.24	0
												7.245	0
												7.25	0
												7.255	0
												7.26	0
												7.265	0
												7.27	0
												7.275	0
												7.28	0
												7.285	0
												7.29	0
												7.295	0
												7.3	0
												7.305	0
												7.31	0
												7.315	0
												7.32	0
												7.325	0
												7.33	0
												7.335	0
												7.34	0
												7.345	0
												7.35	0
												7.355	0
												7.36	0
												7.365	0
												7.37	0
												7.375	0
												7.38	0
												7.385	0
												7.39	0
												7.395	0
												7.4	0
												7.405	0
												7.41	0
												7.415	0
												7.42	0
												7.425	0
												7.43	0
												7.435	0
												7.44	0
												7.445	0
												7.45	0
												7.455	0
												7.46	0
												7.465	0
												7.47	0
												7.475	0
												7.48	0
												7.485	0
												7.49	0
												7.495	0
												7.5	0
												7.505	0
												7.51	0
												7.515	0
												7.52	0
												7.525	0
												7.53	0
												7.535	0
												7.54	0
												7.545	0
												7.55	0
												7.555	0
												7.56	0
												7.565	0
												7.57	0
												7.575	0
												7.58	0
												7.585	0
												7.59	0
												7.595	0
												7.6	0
												7.605	0
												7.61	0
												7.615	0
												7.62	0
												7.625	0
												7.63	0
												7.635	0
												7.64	0
												7.645	0
												7.65	0
												7.655	0
												7.66	0
												7.665	0
												7.67	0
												7.675	0
												7.68	0
												7.685	0
												7.69	0
												7.695	0
												7.7	0
												7.705	0
												7.71	0
												7.715	0
												7.72	0
												7.725	0
												7.73	0
												7.735	0
												7.74	0
												7.745	0
												7.75	0
												7.755	0
												7.76	0
												7.765	0
												7.77	0
												7.775	0
												7.78	0
												7.785	0
												7.79	0
												7.795	0
												7.8	0
												7.805	0
												7.81	0
												7.815	0
												7.82	0
												7.825	0
												7.83	0
												7.835	0
												7.84	0
												7.845	0
												7.85	0
												7.855	0
												7.86	0
												7.865	0
												7.87	0
												7.875	0
												7.88	0
												7.885	0
												7.89	0
												7.895	0
												7.9	0
												7.905	0
												7.91	0
												7.915	0
												7.92	0
												7.925	0
												7.93	0
												7.935	0
												7.94	0
												7.945	0
												7.95	0
												7.955	0
												7.96	0
												7.965	0
												7.97	0
												7.975	0
												7.98	0
												7.985	0
												7.99	0
												7.995	0
												8	0
												8.005	0
												8.01	0
												8.015	0
												8.02	0
												8.025	0
												8.03	0
												8.035	0
												8.04	0
												8.045	0
												8.05	0
												8.055	0
												8.06	0
												8.065	0
												8.07	0
												8.075	0
												8.08	0
												8.085	0
												8.09	0
												8.095	0
												8.1	0
												8.105	0
												8.11	0
												8.115	0
												8.12	0
												8.125	0
												8.13	0
												8.135	0
												8.14	0
												8.145	0
												8.15	0
												8.155	0
												8.16	0
												8.165	0
												8.17	0
												8.175	0
												8.18	0
												8.185	0
												8.19	0
												8.195	0
												8.2	0
												8.205	0
												8.21	0
												8.215	0
												8.22	0
												8.225	0
												8.23	0
												8.235	0
												8.24	0
												8.245	0
												8.25	0
												8.255	0
												8.26	0
												8.265	0
												8.27	0
												8.275	0
												8.28	0
												8.285	0
												8.29	0
												8.295	0
												8.3	0
												8.305	0
												8.31	0
												8.315	0
												8.32	0
												8.325	0
												8.33	0
												8.335	0
												8.34	0
												8.345	0
												8.35	0
												8.355	0
												8.36	0
												8.365	0
												8.37	0
												8.375	0
												8.38	0
												8.385	0
												8.39	0
												8.395	0
												8.4	0
												8.405	0
												8.41	0
												8.415	0
												8.42	0
												8.425	0
												8.43	0
												8.435	0
												8.44	0
												8.445	0
												8.45	0
												8.455	0
												8.46	0
												8.465	0
												8.47	0
												8.475	0
												8.48	0
												8.485	0
												8.49	0
												8.495	0
												8.5	0
												8.505	0
												8.51	0
												8.515	0
												8.52	0
												8.525	0
												8.53	0
												8.535	0
												8.54	0
												8.545	0
												8.55	0
												8.555	0
												8.56	0
												8.565	0
												8.57	0
												8.575	0
												8.58	0
												8.585	0
												8.59	0
												8.595	0
												8.6	0
												8.605	0
												8.61	0
												8.615	0
												8.62	0
												8.625	0
												8.63	0
												8.635	0
												8.64	0
												8.645	0
												8.65	0
												8.655	0
												8.66	0
												8.665	0
												8.67	0
												8.675	0
												8.68	0
												8.685	0
												8.69	0
												8.695	0
												8.7	0
												8.705	0
												8.71	0
												8.715	0
												8.72	0
												8.725	0
												8.73	0
												8.735	0
												8.74	0
												8.745	0
												8.75	0
												8.755	0
												8.76	0
												8.765	0
												8.77	0
												8.775	0
												8.78	0
												8.785	0
												8.79	0
												8.795	0
												8.8	0
												8.805	0
												8.81	0
												8.815	0
												8.82	0
												8.825	0
												8.83	0
												8.835	0
												8.84	0
												8.845	0
												8.85	0
												8.855	0
												8.86	0
												8.865	0
												8.87	0
												8.875	0
												8.88	0
												8.885	0
												8.89	0
												8.895	0
												8.9	0
												8.905	0
												8.91	0
												8.915	0
												8.92	0
												8.925	0
												8.93	0
												8.935	0
												8.94	0
												8.945	0
												8.95	0
												8.955	0
												8.96	0
												8.965	0
												8.97	0
												8.975	0
												8.98	0
												8.985	0
												8.99	0
												8.995	0
												9	0
												9.005	0
												9.01	0
												9.015	0
												9.02	0
												9.025	0
												9.03	0
												9.035	0
												9.04	0
												9.045	0
												9.05	0
												9.055	0
												9.06	0
												9.065	0
												9.07	0
												9.075	0
												9.08	0
												9.085	0
												9.09	0
												9.095	0
												9.1	0
												9.105	0
												9.11	0
												9.115	0
												9.12	0
												9.125	0
												9.13	0
												9.135	0
												9.14	0
												9.145	0
												9.15	0
												9.155	0
												9.16	0
												9.165	0
												9.17	0
												9.175	0
												9.18	0
												9.185	0
												9.19	0
												9.195	0
												9.2	0
												9.205	0
												9.21	0
												9.215	0
												9.22	0
												9.225	0
												9.23	0
												9.235	0
												9.24	0
												9.245	0
												9.25	0
												9.255	0
												9.26	0
												9.265	0
												9.27	0
												9.275	0
												9.28	0
												9.285	0
												9.29	0
												9.295	0
												9.3	0
												9.305	0
												9.31	0
												9.315	0
												9.32	0
												9.325	0
												9.33	0
												9.335	0
												9.34	0
												9.345	0
												9.35	0
												9.355	0
												9.36	0
												9.365	0
												9.37	0
												9.375	0
												9.38	0
												9.385	0
												9.39	0
												9.395	0
												9.4	0
												9.405	0
												9.41	0
												9.415	0
												9.42	0
												9.425	0
												9.43	0
												9.435	0
												9.44	0
												9.445	0
												9.45	0
												9.455	0
												9.46	0
												9.465	0
												9.47	0
												9.475	0
												9.48	0
												9.485	0
												9.49	0
												9.495	0
												9.5	0
												9.505	0
												9.51	0
												9.515	0
												9.52	0
												9.525	0
												9.53	0
												9.535	0
												9.54	0
												9.545	0
												9.55	0
												9.555	0
												9.56	0
												9.565	0
												9.57	0
												9.575	0
												9.58	0
												9.585	0
												9.59	0
												9.595	0
												9.6	0
												9.605	0
												9.61	0
												9.615	0
												9.62	0
												9.625	0
												9.63	0
												9.635	0
												9.64	0
												9.645	0
												9.65	0
												9.655	0
												9.66	0
												9.665	0
												9.67	0
												9.675	0
												9.68	0
												9.685	0
												9.69	0
												9.695	0
												9.7	0
												9.705	0
												9.71	0
												9.715	0
												9.72	0
												9.725	0
												9.73	0
												9.735	0
												9.74	0
												9.745	0
												9.75	0
												9.755	0
												9.76	0
												9.765	0
												9.77	0
												9.775	0
												9.78	0
												9.785	0
												9.79	0
												9.795	0
												9.8	0
												9.805	0
												9.81	0
												9.815	0
												9.82	0
												9.825	0
												9.83	0
[truncated: 61 more rows]

## Sheet: Figure3
	Figure 3A						Figure 3g
											GLUT-1	（ab115730）1/100000
											𝝱-actin ab8226 1: 2000
	Figure 3f
	Blank			MH-PDz + Ca2+			H-PDz + Ca2+			MH-PDz/Ca			H-PDz/Ca
	3983	4178	4001	3547	3875	3641	2554	2405	2459	2419	2516	2219	1325	1573	1432

## Sheet: Figure4
	Figure 4A						Figure 4B
							DNA
	ng/mL	0	1	10	100			pH=6				pH=7.4
	Mean fluorescence intensity	69	785	955	1182		0	0	0	0		0	0	0
		81	801	999	1210		0.08	27.68	29.6	30.8		3.75	4.1	4.9
		72	721	1021	1299		0.25	55.63	58.9	60.9		7.35	7.7	7.9
							0.5	61.24	66.8	69.7		12.14	12.53	12.89
	Figure 4J						1	70.1	76.5	79.2		14.21	14.88	15.24
	RAD51，ab133534, 1: 1000						2	75.64	78.6	83.2		17.25	16.99	17.21
							4	79.34	84.5	88.4		21.42	23.25	24.01
							6	84.12	91.5	95.1		24.51	29.32	26.51
							12	85.51	95.3	97.2		25.71	32.63	28.31
							24	89.23	96.5	97.2		27.82	33.65	28.62
							Figure 4C
							IRF-1
								pH=6				pH=7.4
							0	0	0	0		0	0	0
							0.08	24.93	21.35	27.98		5.23	5.74	5.31
							0.25	40.12	37.25	42.45		8.35	8.56	8.77
							0.5	58.56	54.21	62.14		10.23	10.65	10.98
							1	65.73	68.81	62.21		12.73	13.25	13.55
							2	73.63	69.56	78.28		15.82	16.89	16.19
							4	81.72	75.25	86.32		18.25	18.95	18.62
	β-actin						6	88.36	84.21	92.58		20.99	21.65	21.98
							12	92.35	89.25	95.33		22.21	23.25	23.99
							24	95.63	91.72	97.31		23.87	24.67	24.82
	Figure 4D (Ca)
	Group	Control			MH-GDz/Ca			H-GDz/Ca			IRF/MH-GDz/Ca			IRF/H-GDz/Ca
	Mean gray value	68.859	69.191	69.22	82.667	81.645	80.674	83.316	81.262	81.341	83.231	81.055	81.073	81.372	82.337	83.34
	Figure 4E (JC-1 aggregates)
	Group	Control			MH-GDz/Ca			H-GDz/Ca			IRF/MH-GDz/Ca			IRF/H-GDz/Ca
	Mean gray value	72.732	73.351	74.22	66.202	66.506	69.524	43.796	42.2	40.92	38.656	39.64	38.29	31.224	32.152	30.696
	Figure 4E (JC-1 free)
	Group	Control			MH-GDz/Ca			H-GDz/Ca			IRF/MH-GDz/Ca			IRF/H-GDz/Ca
	Mean gray value	22.441	19.623	26.455	23.947	23.874	24.896	28.198	27.457	27.991	31.239	31.092	27.942	36.965	37.297	36.98
	Figure 4F (JC-1)
	Group	Control			MH-GDz/Ca			H-GDz/Ca			IRF/MH-GDz/Ca			IRF/H-GDz/Ca
	Mean gray value	30.483	33.34	33.667	26.19	30.342	30.52	7.047	10.314	9.379	9.602	10.218	8.589	5.941	5.758	5.635
	Figure 4H GSH
	Group	Control			MH-GDz/Ca			H-GDz/Ca			IRF/MH-GDz/Ca			IRF/H-GDz/Ca
	Mean gray value	0.0052	0.0064	0.0055	0.0043	0.0056	0.0059	0.0032	0.0035	0.004	0.0038	0.0041	0.0033	0.0012	0.0023	0.0015
	Figure 4I ROS
	Group	Control			MH-GDz/Ca			H-GDz/Ca			IRF/MH-GDz/Ca			IRF/H-GDz/Ca
	Mean gray value	19.248	19.542	19.689	25.614	24.785	25.349	27.113	27.829	27.76	33.57	33.978	33.67	47.461	42.624	45.776
	Figure 4K γ-H2A2
	Group	Control			MH-GDz/Ca			H-GDz/Ca			IRF/MH-GDz/Ca			IRF/H-GDz/Ca
	Mean gray value	17.487	13.11	18.267	18.145	17.824	22.988	28.429	25.285	25.087	26.775	28.093	29.568	36.989	38.098	39.749
	Figure 4l,m			N87						SNU216
	H-MGDz/Ca	0	0.82	0.878	0.879			0	0.829	0.881	0.878
		0.1	0.838	0.809	0.893			0.1	0.816	0.887	0.892
		0.5	0.82	0.88	0.889			0.5	0.856	0.857	0.868
		1	0.76	0.754	0.861			1	0.878	0.811	0.893
		2	0.706	0.816	0.806			2	0.766	0.761	0.834
		3	0.767	0.741	0.834			3	0.676	0.812	0.888
	H-GDz/Ca	0	0.85	0.778	0.776			0	0.859	0.851	0.868
		0.1	0.834	0.737	0.743			0.1	0.876	0.812	0.858
		0.5	0.691	0.882	0.75			0.5	0.778	0.813	0.738
		1	0.528	0.496	0.631			1	0.555	0.535	0.618
		2	0.506	0.512	0.491			2	0.481	0.494	0.517
		3	0.356	0.487	0.394			3	0.358	0.329	0.336
	IRF/H-MGDz/Ca	0	0.84	0.858	0.889			0	0.856	0.805	0.867
		0.1	0.706	0.816	0.806			0.1	0.879	0.781	0.775
		0.5	0.652	0.819	0.63			0.5	0.681	0.715	0.741
		1	0.481	0.562	0.545			1	0.556	0.534	0.616
		2	0.449	0.413	0.466			2	0.48	0.495	0.514
		3	0.367	0.414	0.331			3	0.375	0.362	0.537
	IRF/H-GDz/Ca	0	0.81	0.878	0.879			0	0.884	0.881	0.778
		0.1	0.631	0.687	0.611			0.1	0.752	0.791	0.743
		0.5	0.439	0.488	0.532			0.5	0.53	0.592	0.585
		1	0.374	0.351	0.323			1	0.367	0.414	0.331
		2	0.205	0.224	0.248			2	0.299	0.269	0.302
		3	0.125	0.104	0.123			3	0.188	0.181	0.137

## Sheet: Figure5
	Figure 5B
		GDz/Ca			H-GDz/Ca
	Heart	184000000	175000000	162000000	166000000	184000000	179000000
	Liver	499000000	556000000	485000000	288000000	306000000	280000000
	Spleen	173000000	140000000	153000000	140000000	132000000	157000000
	Lung	203000000	173000000	199000000	178000000	178000000	209000000
	Kidney	1580000000	1760000000	1660000000	798000000	816000000	996000000
	Stomach	149000000	292000000	255000000	431000000	537000000	690000000
	Figure 5E and F	Control				MH-GDz/Ca				H-GDz/Ca				IRF/MH-GDz/Ca				IRF/H-GDz/Ca
	1	195000	289000	616000	328000	252000	451000	97600	117000	669000	230000	270000	131000	369000	305000	504000	701000	547000	520000	587000	472000
	7	283000	296000	674000	584000	250000	419000	119000	214000	237000	175000	159000	157000	248000	114600	260000	298000	137000	136000	150000	160000
	14	347000	555000	794000	595000	267000	500000	490000	440000	227000	111000	118000	121000	116500	113000	266000	294000	54900	49400	149000	42000
	21	681000	628000	944000	619000	389000	988000	581000	540000	211000	102000	101300	109700	114900	103700	161000	259000	14100	29200	48000	14900
	Figure 5G
	group	Control				MH-GDz/Ca				H-GDz/Ca				IRF/MH-GDz/Ca				IRF/H-GDz/Ca
	Average Radiance [p/s/cm²/sr]	1867000000	1756000000	1632000000	1513000000	1641000000	942000000	1623000000	1312000000	1337000000	1500000000	650000000	600000000	651000000	562000000	1210000000	1370000000	321000000	276000000	911000000	322000000
	Figure 5H
		Control
	1	18.2	18.9	16.6	18.2	18.2	16.9	17.4	18.2	18.1	20.5	18.6	16.2	16.7	17.1	18.5	18.5	19.3	19.4	17	18.8
	7	20.3	20.3	16.9	19.4	19.8	18.4	18.9	20.1	20.5	20	19.8	20.4	18.5	18.5	18.3	19.5	18.1	17.7	19.3	19
	14	20	18.4	20	19.8	20	19.1	20	20.9	19.5	20.1	20.5	18.4	17.7	19.4	18.6	16.1	20	16.3	18.2	19.5
	21	20.3	19.2	20.2	19.6	20.6	19.4	20.1	20.8	19.6	20	19.7	18.8	17.9	19.8	19	16.5	20.8	19.1	18.7	20.1

## Sheet: Figure S2
# Time (ns)	histogram		# Bin Center (angstrom)	P2		# Time (ns)	histogram		# Bin Center (angstrom)	P2
0	111.138		11.031	96		0	88.128		37.37	554
0.1	111.103		22.786	284		0.1	96.109		48.445	431
0.2	112.335		34.542	505		0.2	96.882		59.52	433
0.3	110.289		46.297	1189		0.3	96.759		70.596	300
0.4	110.568		58.053	2683		0.4	93.704		81.671	685
0.5	108.361		69.808	1895		0.5	92.018		92.746	1703
0.6	107.603		81.564	1366		0.6	91.969		103.821	500
0.7	106.001		93.319	1054		0.7	94.246		114.897	240
0.8	107.077		105.075	783		0.8	91.918		125.972	126
0.9	105.904		116.83	135		0.9	91.464		137.047	23
1	106.624					1	93.89
1.1	105.492					1.1	97.29
1.2	103.25					1.2	98.375
1.3	104.105					1.3	97.551
1.4	103.288					1.4	98.801
1.5	100.36					1.5	98.195
1.6	99.909					1.6	97.403
1.7	99.774					1.7	98.447
1.8	97.106					1.8	97.753
1.9	96.519					1.9	98.593
2	96.454					2	97.89
2.1	94.169					2.1	101.982
2.2	96.982					2.2	103.605
2.3	97.739					2.3	103.236
2.4	99.558					2.4	99.708
2.5	99.737					2.5	98.854
2.6	100.568					2.6	101.55
2.7	102.12					2.7	102.567
2.8	102.694					2.8	100.384
2.9	101.314					2.9	100.289
3	100.333					3	97.997
3.1	100.013					3.1	99.378
3.2	98.463					3.2	97.69
3.3	99.24					3.3	96.613
3.4	99.402					3.4	97.631
3.5	99.102					3.5	99.858
3.6	99.34					3.6	100.603
3.7	99.05					3.7	102.322
3.8	99					3.8	99.897
3.9	98.01					3.9	102.168
4	96.021					4	100.811
4.1	95.698					4.1	102.318
4.2	96.384					4.2	100.55
4.3	97.291					4.3	95.972
4.4	98.457					4.4	96.986
4.5	97.388					4.5	94.469
4.6	95.23					4.6	91.98
4.7	94.412					4.7	93.163
4.8	93.138					4.8	91.532
4.9	94.319					4.9	91.928
5	92.675					5	93.122
5.1	94.689					5.1	93.674
5.2	93.026					5.2	93.596
5.3	92.357					5.3	88.98
5.4	92.38					5.4	87.112
5.5	93.52					5.5	87.881
5.6	94.176					5.6	88.073
5.7	94.756					5.7	88.485
5.8	95.688					5.8	87.267
5.9	94.56					5.9	86.959
6	94.627					6	88.058
6.1	93.897					6.1	89.425
6.2	93.78					6.2	90.293
6.3	94.642					6.3	91.111
6.4	93.479					6.4	92.662
6.5	93.968					6.5	94.882
6.6	94.541					6.6	92.096
6.7	96.337					6.7	92.426
6.8	97.451					6.8	97.029
6.9	97.797					6.9	97.144
7	96.976					7	94.518
7.1	98.497					7.1	93.837
7.2	98.541					7.2	94.167
7.3	97.129					7.3	90.955
7.4	95.919					7.4	92.023
7.5	94.803					7.5	92.076
7.6	95.224					7.6	93.376
7.7	93.594					7.7	93.798
7.8	92.198					7.8	92.389
7.9	92.085					7.9	92.573
8	91.942					8	93.708
8.1	91.536					8.1	91.286
8.2	93.215					8.2	91.258
8.3	90.233					8.3	93.44
8.4	90.825					8.4	92.912
8.5	90.364					8.5	95.24
8.6	92.766					8.6	93.101
8.7	89.331					8.7	92.018
8.8	91.634					8.8	92.539
8.9	90.089					8.9	91.665
9	91.698					9	93.418
9.1	90.236					9.1	93.085
9.2	88.932					9.2	93.823
9.3	91.813					9.3	94.081
9.4	91.695					9.4	93.34
9.5	93.369					9.5	94.099
9.6	94.081					9.6	93.901
9.7	93.305					9.7	95.318
9.8	92.86					9.8	95.631
9.9	93.423					9.9	98.334
10	94.029					10	100.035
10.1	93.66					10.1	97.125
10.2	93.788					10.2	97.85
10.3	93.293					10.3	97.315
10.4	93.066					10.4	94.294
10.5	91.74					10.5	95.842
10.6	90.345					10.6	96.398
10.7	89.901					10.7	97.093
10.8	90.291					10.8	96.633
10.9	92.78					10.9	94.883
11	93.653					11	93.83
11.1	94.85					11.1	94.86
11.2	93.439					11.2	93.944
11.3	92.528					11.3	94.743
11.4	94.479					11.4	97.486
11.5	95.438					11.5	99.524
11.6	95.074					11.6	101.894
11.7	96.029					11.7	102.817
11.8	95.918					11.8	103.111
11.9	95.353					11.9	103.675
12	94.107					12	104.099
12.1	92.252					12.1	103.892
12.2	94.884					12.2	104.55
12.3	91.759					12.3	103.233
12.4	93.019					12.4	102.27
12.5	93					12.5	101.729
12.6	92.438					12.6	101.969
12.7	88.901					12.7	100.264
12.8	87.914					12.8	99.898
12.9	90.657					12.9	99.793
13	87.727					13	98.876
13.1	86.569					13.1	99.384
13.2	86.335					13.2	100.295
13.3	85.143					13.3	99.096
13.4	84.425					13.4	98.205
13.5	83.951					13.5	99.969
13.6	82.311					13.6	100.689
13.7	82.611					13.7	102.134
13.8	81.055					13.8	100.703
13.9	80.466					13.9	97.22
14	81.697					14	96.88
14.1	80.225					14.1	98.588
14.2	81.865					14.2	98.166
14.3	79.823					14.3	97.511
14.4	79.832					14.4	97.086
14.5	81.442					14.5	98.17
14.6	81.612					14.6	98.454
14.7	79.796					14.7	96.387
14.8	79.093					14.8	99.313
14.9	79.206					14.9	100.736
15	77.369					15	101.072
15.1	76.141					15.1	99.547
15.2	77.959					15.2	101
15.3	79.539					15.3	102.424
15.4	79.717					15.4	102.02
15.5	77.186					15.5	99.585
15.6	76.141					15.6	100.354
15.7	75.612					15.7	102.372
15.8	75.581					15.8	100.787
15.9	75.727					15.9	96.433
16	77.189					16	99.085
16.1	73.742					16.1	97.333
16.2	75.222					16.2	97.555
16.3	76.655					16.3	96.513
16.4	76.444					16.4	94.917
16.5	74.565					16.5	95.745
16.6	76.849					16.6	95.01
16.7	75.224					16.7	96.31
16.8	75.213					16.8	94.462
16.9	75.68					16.9	91.64
17	76.299					17	93.769
17.1	76.483					17.1	95.505
17.2	77.136					17.2	96.329
17.3	78.289					17.3	95.27
17.4	80.665					17.4	92.081
17.5	78.105					17.5	89.569
17.6	79.892					17.6	89.248
17.7	81.101					17.7	90.207
17.8	80.413					17.8	90.25
17.9	80.225					17.9	88.061
18	78.085					18	91.094
18.1	77.359					18.1	92.818
18.2	79.359					18.2	90.832
18.3	76.664					18.3	88.583
18.4	78.7					18.4	87.859
18.5	78.31					18.5	88.207
18.6	77.856					18.6	88.806
18.7	77.916					18.7	89.004
18.8	78.319					18.8	89.377
18.9	78.416					18.9	91.075
19	76.729					19	91.41
19.1	75.591					19.1	93.082
19.2	77.603					19.2	91.551
19.3	78.302					19.3	91.007
19.4	77.929					19.4	91.499
19.5	79.276					19.5	88.733
19.6	78.952					19.6	86.967
19.7	78.506					19.7	84.482
19.8	76.766					19.8	85.59
19.9	77.828					19.9	84.61
20	75.523					20	83.597
20.1	74.914					20.1	84.078
20.2	74.727					20.2	84.942
20.3	75.924					20.3	83.627
20.4	75.629					20.4	80.704
20.5	75.098					20.5	81.664
20.6	74.584					20.6	79.987
20.7	74.076					20.7	83.452
20.8	71.755					20.8	82.891
20.9	69.656					20.9	82.175
21	71.137					21	83.57
21.1	70.528					21.1	82.731
21.2	71.42					21.2	79.764
21.3	71.224					21.3	80.54
21.4	72.108					21.4	80.254
21.5	72.612					21.5	81.93
21.6	72.315					21.6	81.588
21.7	72.805					21.7	82.517
21.8	71.556					21.8	81.003
21.9	71.448					21.9	83.739
22	71.331					22	81.879
22.1	73.334					22.1	82.528
22.2	71.912					22.2	81.428
22.3	73.281					22.3	79.83
22.4	73.931					22.4	76.997
22.5	72.664					22.5	78.725
22.6	71.315					22.6	76.858
22.7	72.559					22.7	76.689
22.8	73.508					22.8	79.617
22.9	73.196					22.9	78.045
23	71.596					23	80.13
23.1	70.702					23.1	84.033
23.2	73.469					23.2	83.848
23.3	72.488					23.3	82.713
23.4	71.695					23.4	84.911
23.5	72.826					23.5	84.873
23.6	71.124					23.6	83.746
23.7	69.063					23.7	84.524
23.8	70.048					23.8	85.072
23.9	65.62					23.9	83.264
24	66.42					24	81.957
24.1	64.918					24.1	81.594
24.2	63.791					24.2	82.793
24.3	63.109					24.3	83.274
24.4	63.413					24.4	83.168
24.5	62.065					24.5	83.112
24.6	61.234					24.6	83.534
24.7	61.672					24.7	84.941
24.8	63.828					24.8	84.409
24.9	63.103					24.9	82.931
25	63.106					25	83.964
25.1	64.241					25.1	86.287
25.2	65.448					25.2	81.444
25.3	65.536					25.3	81.421
25.4	64.239					25.4	82.031
25.5	63.855					25.5	80.347
25.6	63.633					25.6	79.99
25.7	64.342					25.7	81.99
25.8	64.363					25.8	82.275
25.9	66.026					25.9	81.526
26	62.33					26	82.643
26.1	63.241					26.1	84.207
26.2	64.15					26.2	82.606
26.3	64.624					26.3	84.68
26.4	65.489					26.4	83.673
26.5	64.694					26.5	84.21
26.6	64.478					26.6	83.64
26.7	65.328					26.7	82.373
26.8	65.88					26.8	84.414
26.9	67.953					26.9	84.327
27	69.067					27	85.468
27.1	67.847					27.1	84.544
27.2	68.377					27.2	86.415
27.3	68.244					27.3	83.803
27.4	67.937					27.4	84.391
27.5	67.876					27.5	83.438
27.6	66.755					27.6	83.84
27.7	67.552					27.7	83.709
27.8	68.12					27.8	85.154
27.9	67.354					27.9	84.664
28	69.099					28	87.046
28.1	68.565					28.1	86.275
28.2	67.674					28.2	85.382
28.3	66.921					28.3	87.535
28.4	67.655					28.4	86.9
28.5	67.591					28.5	86.803
28.6	68.157					28.6	86.014
28.7	67.286					28.7	87.128
28.8	65.665					28.8	88.217
28.9	65.634					28.9	85.067
29	66.843					29	83.44
29.1	66.159					29.1	86.534
29.2	68.513					29.2	85.045
29.3	69.612					29.3	85.263
29.4	70.948					29.4	81.124
29.5	69.754					29.5	83.056
29.6	66.895					29.6	81.87
29.7	65.438					29.7	80.951
29.8	66.089					29.8	81.506
29.9	66.437					29.9	81.858
30	66.436					30	82.258
30.1	64.635					30.1	83.252
30.2	65.494					30.2	82.266
30.3	67.342					30.3	84.016
30.4	66.472					30.4	82.291
30.5	67.291					30.5	80.196
30.6	65.748					30.6	81.246
30.7	68.043					30.7	80.684
30.8	66.724					30.8	79.768
30.9	66.061					30.9	78.867
31	68.109					31	79.3
31.1	68.124					31.1	77.918
31.2	69.547					31.2	76.336
31.3	69.718					31.3	76.269
31.4	68.457					31.4	79.537
31.5	67.514					31.5	79.801
31.6	70.195					31.6	80.596
31.7	69.125					31.7	80.059
31.8	70.047					31.8	79.489
31.9	69.882					31.9	79.114
32	70.173					32	78.271
32.1	68.445					32.1	76.597
32.2	68.744					32.2	78.472
32.3	66.726					32.3	75.054
32.4	68.526					32.4	73.926
32.5	69.32					32.5	74.737
32.6	70.814					32.6	73.368
32.7	69.122					32.7	74.587
32.8	69.141					32.8	75.575
32.9	70.701					32.9	74.728
33	71.119					33	75.64
33.1	72.212					33.1	75.64
33.2	70.735					33.2	75.264
33.3	71.395					33.3	76.403
33.4	70.967					33.4	75.944
33.5	70.436					33.5	74.905
33.6	69.96					33.6	73.267
33.7	71.815					33.7	73.593
33.8	72.912					33.8	75.465
33.9	72.545					33.9	75.426
34	76.165					34	73.258
34.1	72.61					34.1	76.18
34.2	73.003					34.2	75.756
34.3	72.995					34.3	77.83
34.4	74.169					34.4	77.949
34.5	73.379					34.5	78.642
34.6	75.28					34.6	76.829
34.7	73.453					34.7	77.638
34.8	72.731					34.8	78.845
34.9	74.095					34.9	77.867
35	74.661					35	78.741
35.1	74.293					35.1	78.163
35.2	74.783					35.2	77.142
35.3	75.306					35.3	76.283
35.4	73.724					35.4	77.352
35.5	74.26					35.5	74.469
35.6	74.025					35.6	73.57
35.7	74.061					35.7	74.651
35.8	73.891					35.8	76.112
35.9	74.061					35.9	75.783
36	73.416					36	76.517
36.1	75.054					36.1	75.866
36.2	74.686					36.2	77.698
36.3	76.264					36.3	77.969
36.4	79.161					36.4	77.366
36.5	78.09					36.5	77.065
36.6	79.52					36.6	75.532
36.7	79.948					36.7	74.058
36.8	78.524					36.8	73.038
36.9	78.837					36.9	73.585
37	77.239					37	73.476
37.1	79.579					37.1	73.93
37.2	77.714					37.2	75.255
37.3	77.144					37.3	76.141
37.4	77.052					37.4	76.438
37.5	78.664					37.5	76.562
37.6	76.051					37.6	77.667
37.7	76.264					37.7	79.4
37.8	77.015					37.8	79.332
37.9	74.694					37.9	78.33
38	74.402					38	75.694
38.1	75.202					38.1	76.216
38.2	73.542					38.2	74.641
38.3	74.267					38.3	74.713
38.4	72.869					38.4	74.911
38.5	71.788					38.5	74.252
38.6	72.483					38.6	75.793
38.7	74.662					38.7	74.949
38.8	71.827					38.8	71.982
38.9	74.24					38.9	73.104
39	73.895					39	72.303
39.1	72.805					39.1	74.456
39.2	71.154					39.2	73.883
39.3	71.355					39.3	74.543
39.4	71.622					39.4	74.729
39.5	71.83					39.5	74.836
39.6	70.89					39.6	74.312
39.7	70.993					39.7	75.654
39.8	72.341					39.8	75.532
39.9	71.515					39.9	75.632
40	70.195					40	72.938
40.1	70.584					40.1	74.982
40.2	73.141					40.2	75.426
40.3	71.699					40.3	75.932
40.4	70.805					40.4	74.145
40.5	70.273					40.5	75.808
40.6	70.058					40.6	77.525
40.7	70.883					40.7	77.085
40.8	71.694					40.8	74.506
40.9	73.601					40.9	73.482
41	74.168					41	73.66
41.1	73.874					41.1	75.827
41.2	73.696					41.2	73.813
41.3	74.719					41.3	73.738
41.4	76.396					41.4	73.662
41.5	75.588					41.5	74.145
41.6	77.181					41.6	73.906
41.7	75.838					41.7	73.11
41.8	78.168					41.8	74.51
41.9	77.472					41.9	73.31
42	78.192					42	73.709
42.1	75.813					42.1	73.968
42.2	76.365					42.2	72.153
42.3	74.741					42.3	72.603
42.4	76.821					42.4	71.943
42.5	75.908					42.5	73.595
42.6	75.062					42.6	73.298
42.7	75.737					42.7	73.359
42.8	75.974					42.8	72.485
42.9	77.155					42.9	73.373
43	76.387					43	73.554
43.1	75.462					43.1	73.861
43.2	74.578					43.2	73.765
43.3	74.284					43.3	74.638
43.4	72.764					43.4	74.433
43.5	72.626					43.5	77.733
43.6	72.994					43.6	77.629
43.7	71.586					43.7	77.682
43.8	73.027					43.8	75.723
43.9	72.534					43.9	75.648
44	72.812					44	75.217
44.1	70.768					44.1	75.005
44.2	73.378					44.2	74.378
44.3	74.908					44.3	74.748
44.4	72.76					44.4	74.212
44.5	73.611					44.5	74.243
44.6	75.184					44.6	72.315
44.7	76.15					44.7	72.848
44.8	75.403					44.8	73.801
44.9	74.151					44.9	72.89
45	75.686					45	73.702
45.1	74.072					45.1	72.076
45.2	75.396					45.2	72.249
45.3	74.993					45.3	73.062
45.4	73.822					45.4	72.898
45.5	72.582					45.5	72.027
45.6	73.096					45.6	73.147
45.7	73.907					45.7	74.739
45.8	73.027					45.8	74.949
45.9	73.542					45.9	74.589
46	74.773					46	74.315
46.1	74.727					46.1	74.473
46.2	74.261					46.2	73.668
46.3	73.467					46.3	75.789
46.4	73.864					46.4	75.092
46.5	72.825					46.5	73.394
46.6	71.854					46.6	74.266
46.7	70.785					46.7	74.074
46.8	72.185					46.8	75.053
46.9	73.26					46.9	75.935
47	74.844					47	74.168
47.1	75.05					47.1	73.284
47.2	72.654					47.2	75.884
47.3	73.201					47.3	76.357
47.4	71.697					47.4	75.871
47.5	69.529					47.5	75.874
47.6	68.266					47.6	75.469
47.7	69.081					47.7	74.557
47.8	67.498					47.8	75.25
47.9	68.332					47.9	75.761
48	69.458					48	76.276
48.1	68.645					48.1	75.825
48.2	69.941					48.2	74.032
48.3	71.238					48.3	74.529
48.4	70.777					48.4	74.139
48.5	70.597					48.5	75
48.6	70.511					48.6	75.359
48.7	69.416					48.7	73.411
48.8	70.966					48.8	73.792
48.9	71.223					48.9	73.381
49	70.138					49	73.262
49.1	70.104					49.1	73.572
49.2	71.615					49.2	74.097
49.3	72.009					49.3	74.238
49.4	69.686					49.4	74.522
49.5	70.118					49.5	75.453
49.6	69.172					49.6	74.669
49.7	70.681					49.7	74.857
49.8	71.721					49.8	76.28
49.9	71.088					49.9	75.935
50	71.701					50	75.527
50.1	71.205					50.1	76.008
50.2	70.715					50.2	75.771
50.3	70.345					50.3	75.154
50.4	70.891					50.4	74.332
50.5	70.586					50.5	74.483
50.6	68.52					50.6	72.585
50.7	67.941					50.7	73.524
50.8	68.706					50.8	74.476
50.9	70.256					50.9	76.027
51	69.749					51	75.896
51.1	71.023					51.1	75.474
51.2	70.437					51.2	74.907
51.3	68.523					51.3	75.883
51.4	68.197					51.4	77.581
51.5	69.164					51.5	75.943
51.6	68.422					51.6	77.216
51.7	68.45					51.7	77.261
51.8	66.468					51.8	78.527
51.9	69.503					51.9	77.979
52	67.504					52	77.789
52.1	66.84					52.1	78.831
52.2	67.108					52.2	79.554
52.3	64.745					52.3	78.088
52.4	65.107					52.4	75.99
52.5	64.624					52.5	77.792
52.6	66.121					52.6	78.08
52.7	67.498					52.7	78.88
52.8	68.039					52.8	78.755
52.9	67.773					52.9	77.456
53	67.029					53	79.311
53.1	67.705					53.1	78.897
53.2	67.404					53.2	79.857
53.3	66.071					53.3	79.325
53.4	65.631					53.4	78.704
53.5	64.376					53.5	79.32
53.6	65.909					53.6	77.993
53.7	67.178					53.7	79.188
53.8	68.471					53.8	78.877
53.9	66.52					53.9	80.61
54	66.68					54	80.882
54.1	67.857					54.1	81.406
54.2	68.299					54.2	82.023
54.3	66.876					54.3	80.994
54.4	68.366					54.4	80.251
54.5	66.821					54.5	80.183
54.6	65.212					54.6	80.374
54.7	65.227					54.7	80.04
54.8	66.646					54.8	80.743
54.9	67.139					54.9	80.525
55	65.823					55	78.713
55.1	65.677					55.1	79.038
55.2	63.466					55.2	78.808
55.3	64.361					55.3	81.229
55.4	66.504					55.4	81.629
55.5	65.527					55.5	80.847
55.6	66.631					55.6	81.231
55.7	67.257					55.7	81.172
55.8	67.706					55.8	81.73
55.9	68.568					55.9	82.353
56	68.394					56	81.429
56.1	67.323					56.1	78.783
56.2	67.826					56.2	77.68
56.3	69.424					56.3	77.375
56.4	68.244					56.4	76.114
56.5	69.256					56.5	77.376
56.6	70.535					56.6	76.459
56.7	68.76					56.7	77.382
56.8	67.525					56.8	78.928
56.9	67.595					56.9	78.64
57	67.653					57	76.32
57.1	67.026					57.1	75.729
57.2	67.424					57.2	76.934
57.3	66.791					57.3	75.843
57.4	66.932					57.4	76.323
57.5	67.567					57.5	74.815
57.6	67.81					57.6	74.31
57.7	69.56					57.7	76.143
57.8	68.904					57.8	75.836
57.9	69.55					57.9	75.621
58	69.773					58	76.573
58.1	68.988					58.1	77.705
58.2	66.864					58.2	79.389
58.3	67.61					58.3	77.737
58.4	66.832					58.4	76.085
58.5	65.725					58.5	79.513
58.6	65.765					58.6	76.874
58.7	65.943					58.7	76.869
58.8	64.527					58.8	76.01
58.9	65.424					58.9	76.271
59	65.182					59	75.709
59.1	66.141					59.1	76.473
59.2	65.151					59.2	76.036
59.3	64.495					59.3	77.068
59.4	61.962					59.4	77.615
59.5	62.081					59.5	75.845
59.6	62.477					59.6	75.572
59.7	62.298					59.7	75.457
59.8	62.1					59.8	77.153
59.9	62.16					59.9	75.138
60	62.49					60	74.239
60.1	62.253					60.1	74.942
60.2	63.094					60.2	75.085
60.3	63.836					60.3	75.188
60.4	64.807					60.4	76.952
60.5	65.437					60.5	76.099
60.6	65.566					60.6	76.257
60.7	66.089					60.7	75.551
60.8	64.699					60.8	77.164
60.9	64.199					60.9	76.713
61	61.914					61	77.205
61.1	62.377					61.1	77.153
61.2	61.966					61.2	76.68
61.3	61.096					61.3	75.771
61.4	61.537					61.4	76.243
61.5	60.854					61.5	75.164
61.6	61.176					61.6	76.243
61.7	59.39					61.7	75.756
61.8	58.403					61.8	76.986
61.9	58.339					61.9	76.779
62	59.443					62	74.751
62.1	59.799					62.1	76.896
62.2	59.138					62.2	76.833
62.3	58.228					62.3	76.244
62.4	58.417					62.4	75.393
62.5	58.166					62.5	73.226
62.6	59.48					62.6	74.369
62.7	59.88					62.7	73.09
62.8	59.54					62.8	73.201
62.9	60.968					62.9	72.039
63	59.927					63	73.343
63.1	60.532					63.1	76.039
63.2	60.488					63.2	75.055
63.3	61.031					63.3	75.299
63.4	61.29					63.4	75.66
63.5	60.022					63.5	74.795
63.6	60.799					63.6	74.44
63.7	62.882					63.7	74.113
63.8	62.352					63.8	72.446
63.9	60.514					63.9	74.011
64	59.453					64	73.792
64.1	59.058					64.1	74.724
64.2	59.498					64.2	75.82
64.3	59.65					64.3	73.497
64.4	59.072					64.4	74.074
64.5	60.727					64.5	73.1
64.6	60.316					64.6	72.031
64.7	59.974					64.7	73.482
64.8	59.68					64.8	73.256
64.9	58.715					64.9	70.981
65	60.175					65	69.407
65.1	59.59					65.1	71.285
65.2	58.05					65.2	72.355
65.3	58.075					65.3	73.058
65.4	56.562					65.4	75.249
65.5	57.092					65.5	78.024
65.6	57.621					65.6	77.375
65.7	57.493					65.7	77.105
65.8	56.529					65.8	77.411
65.9	55.749					65.9	75.108
66	55.88					66	76.342
66.1	56.809					66.1	78.073
66.2	56.871					66.2	77.35
66.3	56.742					66.3	76.327
66.4	57.702					66.4	75.864
66.5	57.11					66.5	76.527
66.6	58.443					66.6	75.031
66.7	57.171					66.7	74.793
66.8	58.815					66.8	74.145
66.9	57.338					66.9	73.376
67	58.002					67	71.054
67.1	58.794					67.1	72.775
67.2	56.064					67.2	71.737
67.3	57.278					67.3	72.222
67.4	57.115					67.4	73.483
67.5	57.64					67.5	75.192
67.6	56.583					67.6	72.951
67.7	55.981					67.7	73.351
67.8	54.545					67.8	74.868
67.9	57.148					67.9	75.871
68	56.507					68	75.331
68.1	55.378					68.1	71.983
68.2	54.52					68.2	71.712
68.3	54.376					68.3	73.081
68.4	53.124					68.4	74.183
68.5	52.96					68.5	74.104
68.6	51.876					68.6	74.401
68.7	50.927					68.7	76.287
68.8	52.158					68.8	77.228
68.9	52.22					68.9	75.933
69	51.687					69	74.403
69.1	51.842					69.1	76.211
69.2	52.045					69.2	74.201
69.3	52.711					69.3	74.892
69.4	52.388					69.4	75.639
69.5	52.52					69.5	73.546
69.6	53.364					69.6	74.189
69.7	53.063					69.7	73.698
69.8	52.639					69.8	73.741
69.9	51.91					69.9	72.249
70	52.444					70	73.851
70.1	51.77					70.1	75.051
70.2	52.515					70.2	74.042
70.3	50.933					70.3	73.896
70.4	50.687					70.4	74.635
70.5	51.974					70.5	75.433
70.6	51.312					70.6	77.007
70.7	52.22					70.7	77.116
70.8	51.503					70.8	74.907
70.9	51.368					70.9	76.368
71	51.469					71	76.045
71.1	50.721					71.1	77.201
71.2	50.48					71.2	76.79
71.3	49.834					71.3	75.987
71.4	50.34					71.4	76.726
71.5	51.385					71.5	76.541
71.6	50.843					71.6	76.919
71.7	50.955					71.7	77.494
71.8	49.793					71.8	76.231
71.9	49.522					71.9	75.457
72	49.553					72	76.076
72.1	51.341					72.1	75.158
72.2	51.108					72.2	77.674
72.3	50.109					72.3	75.897
72.4	48.698					72.4	76.894
72.5	49.234					72.5	75.147
72.6	49.454					72.6	74.912
72.7	48.813					72.7	75.066
72.8	49.841					72.8	75.493
72.9	49.994					72.9	74.902
73	48.898					73	76.148
73.1	50.111					73.1	74.745
73.2	49.614					73.2	73.161
73.3	50.07					73.3	73.999
73.4	50.233					73.4	73.902
73.5	50.123					73.5	73.182
73.6	48.875					73.6	73.168
73.7	48.375					73.7	73.809
73.8	48.746					73.8	74.272
73.9	48.679					73.9	73.406
74	48.208					74	74.069
74.1	48.605					74.1	73.063
74.2	49.166					74.2	73.626
74.3	48.51					74.3	72.934
74.4	49.584					74.4	71.664
74.5	48.763					74.5	72.563
74.6	49.009					74.6	72.022
74.7	49.731					74.7	71.042
74.8	50.32					74.8	74.768
74.9	50.773					74.9	76.109
75	49.57					75	74.877
75.1	48.894					75.1	75.667
75.2	49.77					75.2	74.792
75.3	49.773					75.3	75.795
75.4	49.401					75.4	74.956
75.5	49.936					75.5	74.424
75.6	50.395					75.6	75.838
75.7	48.536					75.7	75.352
75.8	48.167					75.8	76.011
75.9	48.061					75.9	74.823
76	48.4					76	74.75
76.1	48.555					76.1	75.313
76.2	49.151					76.2	75.327
76.3	48.426					76.3	76.638
76.4	47.9					76.4	77.286
76.5	47.718					76.5	77.495
76.6	49.033					76.6	76.743
76.7	49.334					76.7	77.541
76.8	48.574					76.8	76.932
76.9	47.964					76.9	75.41
77	48.625					77	77.03
77.1	46.941					77.1	77.106
77.2	47.903					77.2	76.265
77.3	47.229					77.3	75.991
77.4	48.387					77.4	75.81
77.5	48.192					77.5	77.13
77.6	48.836					77.6	77.279
77.7	49.068					77.7	76.674
77.8	49.328					77.8	77.115
77.9	49.345					77.9	76.718
78	49.791					78	77.208
78.1	49.956					78.1	74.474
78.2	48.958					78.2	74.67
78.3	50.331					78.3	75.285
78.4	50.176					78.4	74.95
78.5	49.281					78.5	75.049
78.6	47.696					78.6	75.39
78.7	48.692					78.7	74.105
78.8	49.875					78.8	74.688
78.9	49.251					78.9	73.471
79	50.283					79	73.916
79.1	50.697					79.1	75.49
79.2	51.002					79.2	75.315
79.3	50.554					79.3	74.324
79.4	50.534					79.4	72.795
79.5	49.525					79.5	73.521
79.6	48.607					79.6	75.086
79.7	49.508					79.7	74.734
79.8	49.677					79.8	74.13
79.9	49.488					79.9	75.175
80	49.114					80	75.269
80.1	48.983					80.1	75.528
80.2	49.223					80.2	73.776
80.3	48.012					80.3	72.915
80.4	48.897					80.4	74.556
80.5	47.984					80.5	75.123
80.6	48.798					80.6	75.073
80.7	48.606					80.7	77.741
80.8	48.919					80.8	75.981
80.9	48.622					80.9	75.372
81	47.815					81	74.264
81.1	47.919					81.1	75.599
81.2	48.498					81.2	74.718
81.3	48.311					81.3	75.356
81.4	49.149					81.4	74.9
81.5	49.064					81.5	74.761
81.6	50.056					81.6	75.737
81.7	50.516					81.7	74.382
81.8	50.703					81.8	74.694
81.9	49.827					81.9	76.703
82	49.755					82	77.001
82.1	50.727					82.1	75.414
82.2	51.765					82.2	73.607
82.3	50.776					82.3	72.851
82.4	51.083					82.4	74.368
82.5	52.041					82.5	74.846
82.6	51.764					82.6	73.173
82.7	51.258					82.7	72.894
82.8	52.527					82.8	72.914
82.9	52.385					82.9	75.019
83	53.385					83	72.297
83.1	52.371					83.1	72.487
83.2	52.163					83.2	72.247
83.3	50.667					83.3	72.184
83.4	50.955					83.4	73.168
83.5	50.758					83.5	73.469
83.6	52.036					83.6	72.029
83.7	51.824					83.7	72.871
83.8	52.558					83.8	72.162
83.9	52.778					83.9	72.791
84	51.5					84	72.612
84.1	51.637					84.1	72.175
84.2	50.604					84.2	72.509
84.3	51.49					84.3	74.244
84.4	51.959					84.4	73.095
84.5	51.548					84.5	72.996
84.6	51.006					84.6	72.155
84.7	50.92					84.7	71.398
84.8	51.183					84.8	71.147
84.9	50.84					84.9	75.394
85	50.309					85	73.649
85.1	50.266					85.1	72.873
85.2	51.502					85.2	73.256
85.3	51.669					85.3	73.318
85.4	52.095					85.4	71.805
85.5	52.646					85.5	73.019
85.6	53.308					85.6	73.602
85.7	53.941					85.7	74.984
85.8	53.438					85.8	73.345
85.9	54.368					85.9	72.523
86	53.952					86	71.512
86.1	53.289					86.1	72.279
86.2	54.128					86.2	74.405
86.3	53.948					86.3	74.587
86.4	52.597					86.4	75.655
86.5	54.354					86.5	75.408
86.6	54.168					86.6	76.872
86.7	53.754					86.7	75.6
86.8	53.906					86.8	74.448
86.9	53.497					86.9	72.281
87	53.175					87	73.326
87.1	52.843					87.1	74.178
87.2	53.663					87.2	71.725
87.3	54.597					87.3	71.684
87.4	54.222					87.4	74.758
87.5	54.542					87.5	74.066
87.6	54.704					87.6	74.795
87.7	55.19					87.7	75.457
87.8	54.473					87.8	75.141
87.9	54.791					87.9	74.639
88	54.645					88	75.681
88.1	55.974					88.1	75.751
88.2	54.337					88.2	77.556
88.3	53.606					88.3	77.041
88.4	53.603					88.4	75.978
88.5	53.782					88.5	73.202
88.6	53.217					88.6	72.338
88.7	53.408					88.7	74.626
88.8	53.109					88.8	76.726
88.9	52.373					88.9	74.58
89	51.275					89	76.545
89.1	51.992					89.1	77.156
89.2	52.17					89.2	77.605
89.3	52.111					89.3	78.865
89.4	51.963					89.4	79.949
89.5	51.475					89.5	78.895
89.6	51.818					89.6	79.131
89.7	50.899					89.7	78.881
89.8	50.815					89.8	79.555
89.9	51.496					89.9	79.161
90	51.059					90	76.586
90.1	51.073					90.1	77.422
90.2	51.011					90.2	77.313
90.3	50.812					90.3	76.538
90.4	50.009					90.4	79.08
90.5	50.033					90.5	78.525
90.6	49.693					90.6	78.316
90.7	49.876					90.7	76.422
90.8	50.852					90.8	77.471
90.9	50.675					90.9	76.75
91	51.047					91	77.131
91.1	52.516					91.1	77.799
91.2	54.895					91.2	77.315
91.3	55.079					91.3	78.588
91.4	53.909					91.4	77.924
91.5	53.209					91.5	77.274
91.6	53.575					91.6	76.858
91.7	52.583					91.7	75.941
91.8	52.163					91.8	76.189
91.9	52.026					91.9	75.87
92	52.922					92	76.563
92.1	53.442					92.1	77.317
92.2	53.359					92.2	77.024
92.3	53.723					92.3	75.997
92.4	53.991					92.4	76.485
92.5	53.481					92.5	76.361
92.6	51.655					92.6	77.363
92.7	52.532					92.7	77.175
92.8	53.846					92.8	76.102
92.9	54.227					92.9	74.632
93	54.292					93	75.529
93.1	54.478					93.1	75.71
93.2	54.247					93.2	74.679
93.3	54.371					93.3	75.568
93.4	53.874					93.4	74.96
93.5	53.29					93.5	76.539
93.6	53.064					93.6	77.162
93.7	52.593					93.7	78.723
93.8	53.644					93.8	79.619
93.9	53.156					93.9	78.377
94	53.64					94	78.285
94.1	52.568					94.1	77.61
94.2	53.178					94.2	75.429
94.3	54.46					94.3	76.93
94.4	53.477					94.4	75.494
94.5	53.308					94.5	77.255
94.6	53.002					94.6	77.671
94.7	54.63					94.7	77.111
94.8	54.817					94.8	75.317
94.9	54.296					94.9	77.092
95	53.389					95	75.816
95.1	53.36					95.1	75.613
95.2	54.234					95.2	73.726
95.3	53.968					95.3	75.389
95.4	54.091					95.4	76.053
95.5	54.29					95.5	77.151
95.6	55.103					95.6	75.173
95.7	55.542					95.7	76.057
95.8	55.622					95.8	74.321
95.9	55.769					95.9	75.158
96	56.789					96	75.649
96.1	55.723					96.1	76.187
96.2	56.826					96.2	75.852
96.3	56.23					96.3	74.052
96.4	55.503					96.4	74.638
96.5	56.656					96.5	74.095
96.6	55.562					96.6	74.042
96.7	54.695					96.7	73.689
96.8	56.414					96.8	72.921
96.9	56.584					96.9	72.915
97	56.58					97	72.67
97.1	56.819					97.1	73.544
97.2	56.831					97.2	75.23
97.3	57.19					97.3	75.603
97.4	57.869					97.4	75.014
97.5	57.655					97.5	73.926
97.6	57.445					97.6	73.785
97.7	57.706					97.7	74.726
97.8	56.366					97.8	76.765
97.9	56.073					97.9	76.197
98	56.168					98	76.628
98.1	56.838					98.1	75.929
98.2	55.736					98.2	74.716
98.3	56.438					98.3	73.742
98.4	57.178					98.4	72.887
98.5	56.567					98.5	72.946
98.6	56.419					98.6	73.592
98.7	55.505					98.7	72.444
98.8	56.346					98.8	73.536
98.9	57.133					98.9	74.714
99	57.388					99	74.507
99.1	57.418					99.1	73.843
99.2	57.471					99.2	74.08
99.3	56.996					99.3	74.285
99.4	57.572					99.4	75.001
99.5	56.848					99.5	74.001
99.6	56.665					99.6	73.707
99.7	56.563					99.7	73.342
99.8	56.749					99.8	74.624

## Sheet: Figure S6
	Substrate
	0	0.1 mM	0.5 mM	1 mM	2 mM	4 mM
	39396	30704	18549	3538	5345	5
	33014	37084	23541	5577	2446	10
	39679	36540	23345	6075	5446	75
	Cleaved sub
	0 mM	0.1 mM	0.5 mM	1 mM	2 mM	4 mM
	3761	3208	4277	9282	21412	93127
	3248	3420	3338	9785	21435	88150
	3157	3303	2746	6375	17941	84447

## Sheet: Figure S8
30min	Distance_(microns)	nuclear	Cy5.5	lysosome		2h	Distance_(microns)	Nuclear	Cy5.5	Lysosome		8h	Distance_(microns)	Nuclear	Cy5.5	Lysosome
	0	156	86.7	1728			0	3941	91	1076			0	173	53	19853
	0.0353	148.713	1047.99	2416.23			0.0353	6697.35	212.304	3611.96			0.0353	1872.73	2162.82	13547.6
	0.0706	158.894	5424.55	3570.24			0.0706	1565.1	182.627	4257.61			0.0706	278.578	2718.92	11606.5
	0.1059	293.67	2520.68	2397.65			0.1059	253.436	227.72	6471.2			0.1059	175.782	6486.92	12463.8
	0.1412	176.908	1122.28	2276.91			0.1412	3921.7	210.299	4006.33			0.1412	783.011	5250.29	22248.6
	0.1765	149.058	4926.7	2535.92			0.1765	1876.96	1102.99	4641.51			0.1765	660.943	4221.58	23316.3
	0.2117	141.708	1946.82	3171.5			0.2117	5845.35	623.999	3951.72			0.2117	280.557	2763.97	21506.7
	0.247	287.24	1381.28	3059.12			0.247	4090.93	250.444	2132.18			0.247	158.552	3237.04	20995.3
	0.2823	162.788	416.808	1862.78			0.2823	1572.43	2240.24	3146.6			0.2823	271.478	2461.43	20239.2
	0.3176	158.961	988.984	2508.2			0.3176	2017.95	2231.48	3662.25			0.3176	289.243	5523.11	31672.8
	0.3529	680.85	2136.57	2595.63			0.3529	3105.99	568.755	2156.14			0.3529	161.518	6065.47	26689
	0.3882	501.98	4122.12	1397.67			0.3882	5741.48	820.586	6054.56			0.3882	576.972	4106.81	30022.1
	0.4235	160.276	4893.29	2073.13			0.4235	5638.66	1984.44	9660.1			0.4235	1701.46	3198.21	27750.5
	0.4588	154.087	2873.16	2714.17			0.4588	4091.3	2207.12	10508.8			0.4588	1371.76	4109.57	27500.5
	0.4941	147.421	1855.2	2602.14			0.4941	1479.9	66.06	9984.57			0.4941	152.647	3202.47	21047.4
	0.5294	153.332	566.48	1795.45			0.5294	4629.67	432.815	8871.86			0.5294	164.406	5946.51	20986.2
	0.5646	143.003	2651.64	2194.16			0.5646	6521.5	1180.24	6621.68			0.5646	161.778	8600.06	33755.5
	0.5999	397.783	2706.15	2469.76			0.5999	6511.17	1087.38	9173.72			0.5999	178.03	3595.03	34667.7
	0.6352	346.204	1884.79	2071.05			0.6352	3622.52	2132.94	5799.03			0.6352	131.468	9070.58	35494
	0.6705	153.041	4937.3	2365.11			0.6705	7796.61	101.71	6467.87			0.6705	1891.43	14618.5	37328.5
	0.7058	146.385	1999.04	3356.85			0.7058	1559.87	61.103	14312.1			0.7058	1018.63	9660.19	36997.8
	0.7411	215.578	1007.92	3237.19			0.7411	5171.95	1079.68	8370.06			0.7411	173.38	6276.43	29992
	0.7764	230.631	2912.33	4718.62			0.7764	4162.23	117.526	5559.8			0.7764	173.287	8651.84	31398.1
	0.8117	156.337	405.358	5334.69			0.8117	287.074	281.678	3424.01			0.8117	197.854	4272.43	42159
	0.847	193.49	438.763	3014.92			0.847	6759.75	235.052	5549.54			0.847	284.434	6361.92	31525.1
	0.8823	595.196	2798.91	3445.76			0.8823	11569.1	4834.81	7208.95			0.8823	3006	7772.32	26185.4
	0.9176	187.207	8302.42	3603.45			0.9176	8259.7	1583.73	6438.38			0.9176	5072	8183.33	28501.5
	0.9528	698.392	1066.32	2001.45			0.9528	5567.53	1374.91	3905.14			0.9528	159.73	8867.58	34749.1
	0.9881	164.298	2885.46	3538.58			0.9881	4285.11	633.581	4714.11			0.9881	163.996	14602.6	27423.9
	1.0234	1258.08	8325.95	4566.83			1.0234	6778.8	240.322	5981.35			1.0234	168.208	10724	33637.3
	1.0587	207.553	3887.27	3872.89			1.0587	7853.02	225.003	4960.51			1.0587	162.685	9216.04	24837.3
	1.094	152.277	802.516	2142.28			1.094	8096.06	212.691	7060.56			1.094	171.323	11702	42270.1
	1.1293	187.066	2603.84	2377.24			1.1293	6324.56	1887.94	9660.14			1.1293	1060.7	13729.2	27042.4
	1.1646	539.79	1762.34	2956.65			1.1646	4957.57	2298.39	11510.8			1.1646	327.009	9973.38	38114.2
	1.1999	161.44	1304.51	2625.24			1.1999	6957.9	1609.91	9947.47			1.1999	142.024	6882.57	46801.7
	1.2352	820.082	457.59	2246.89			1.2352	7390.18	1327.94	5680.72			1.2352	661.317	10037.6	45813.4
	1.2705	969.201	164.822	2737.81			1.2705	7542.1	1322.68	3689.14			1.2705	260.491	14956.2	47579.1
	1.3058	794.615	1066.62	4586.15			1.3058	16901.4	3320.63	2991.74			1.3058	235.491	12903.8	35716.9
	1.341	145.204	229.291	2633.59			1.341	10715.5	3255.11	4195.8			1.341	355.648	13333.2	39625.2
	1.3763	150.296	3546.57	2353.98			1.3763	11928.9	5924.43	4626.93			1.3763	618.549	13853.7	38946.6
	1.4116	139.376	4554.44	2512.3			1.4116	9823.69	2310.94	8701.84			1.4116	1993.76	15109.6	31117
	1.4469	1197.09	2170.71	3048.48			1.4469	9218.27	2217.02	6161.15			1.4469	2696.06	14700.4	40067.4
	1.4822	1237.61	430.063	3321.36			1.4822	11346.6	165.924	3068.99			1.4822	1848.41	15518.9	40089
	1.5175	915.787	4871.16	3908.94			1.5175	9394.38	955.922	1537.96			1.5175	416.396	12944.4	45157.9
	1.5528	1012.45	6750.2	3704.74			1.5528	1007.15	237.774	4336.12			1.5528	2650.67	13882.7	47433.2
	1.5881	469.768	8636.16	2987.31			1.5881	9987.02	2321.9	3763.72			1.5881	425.834	14612.8	41010.8
	1.6234	144.314	9309.17	2178			1.6234	6900.53	657.503	9452.67			1.6234	2034.73	10075.5	53013.2
	1.6587	656.062	5107.4	6112.78			1.6587	11687.4	509.732	4892.61			1.6587	206.093	15348.5	50962.4
	1.6939	875.85	4766.35	7862.02			1.6939	12189.5	213.71	4337.22			1.6939	198.678	18958.7	63172.2
	1.7292	578.484	6786.62	3352.28			1.7292	5513.84	3814.71	4455.06			1.7292	204.893	15067.8	45165.4
	1.7645	575.295	2682.72	3281			1.7645	5728.62	1528.15	6660.78			1.7645	224.15	18334.7	50269.6
	1.7998	1097.01	2570.1	5143.67			1.7998	6091.57	2669.37	6765.76			1.7998	1988.26	18827.5	51505.6
	1.8351	138.936	2443.27	3348.56			1.8351	7376.95	2570.97	5608			1.8351	997.796	12529.1	59528.4
	1.8704	141.869	3684.21	4953.76			1.8704	4603.05	1461.78	4639.45			1.8704	707.401	17591	49157.1
	1.9057	154.586	6373.38	6509.68			1.9057	3747.43	277.09	9033.3			1.9057	726.884	19170	46200
	1.941	187.159	5090.7	3072.89			1.941	7103.97	215.894	6414.89			1.941	529.833	19225.1	58208
	1.9763	179.163	2101.1	8228.55			1.9763	4850.7	935.094	8101.46			1.9763	1446.54	19629.6	65521.1
	2.0116	778.464	2441.64	10145.2			2.0116	9127.46	1222.32	9262.74			2.0116	2172.97	17379.3	55990.5
	2.0469	185.505	4071.24	4543.7			2.0469	3798.56	341.593	6794.53			2.0469	2704.12	18657.7	53186.1
	2.0821	450.97	4917.96	5750.44			2.0821	4162.83	142.141	8314.46			2.0821	1141.32	15759.7	58140.4
	2.1174	508.066	9645.33	5048.93			2.1174	3741.26	564.972	8685.76			2.1174	2522.78	19799.1	59005.4
	2.1527	1746.93	7076.69	3510.86			2.1527	5639.29	1271.05	8164.34			2.1527	1191.66	16604.3	59813.2
	2.188	2445.12	3551.74	5156.56			2.188	9335.96	181.637	12105.6			2.188	355.512	10626.4	50367.4
	2.2233	1028.75	8873.31	6305.72			2.2233	7346.02	578.327	18023.6			2.2233	451.841	21167.9	43673.6
	2.2586	407.57	6353.7	4548.88			2.2586	6003.38	163.388	4544.34			2.2586	263.364	29244.7	53558
	2.2939	270.974	5139.25	6757.9			2.2939	1478.23	1096.67	12334.2			2.2939	170.553	28957.8	50637.1
	2.3292	941.989	5293.36	8419.37			2.3292	11328.6	404.67	11581.5			2.3292	159.253	21509.2	59527.8
	2.3645	1967.53	9534.53	7209.94			2.3645	8751.92	1968.09	5624.67			2.3645	651.514	16427.6	59179.7
	2.3998	577.178	4146.4	5347.61			2.3998	7790.78	311.922	7770.3			2.3998	1333.72	25870.6	61417.5
	2.435	385.615	2761.42	7598.99			2.435	2476.32	687.387	10189.1			2.435	532.307	23844.3	57594
	2.4703	153.781	6155.82	9521.24			2.4703	7981.95	309.933	6394.77			2.4703	154.216	27864.4	49608.5
	2.5056	270.717	7484.29	13538.3			2.5056	10371.5	693.603	4344.13			2.5056	204.263	34761.9	43726.8
	2.5409	2595.13	4988.47	14123.7			2.5409	15012.9	1145.72	4863.7			2.5409	180.192	26265.4	47732
	2.5762	2790.63	7753.38	7696.18			2.5762	9766.84	4518.63	10606.4			2.5762	1001.52	23515.4	46329.8
	2.6115	829.386	6962.08	11266			2.6115	5669.72	2545.64	9853.82			2.6115	2488.7	20692.2	27439.8
	2.6468	1118.34	6062.26	11819.5			2.6468	8763.61	1254.25	6808.42			2.6468	1231.16	26772.4	37951.2
	2.6821	1143.55	10474.2	11445.9			2.6821	9614.86	1388.91	7103.44			2.6821	646.587	30553.7	48404.5
	2.7174	1890.31	7094.21	13026.8			2.7174	9333.21	131.801	6141.5			2.7174	200.193	31124.2	38925
	2.7527	3093.93	5500.17	14606.1			2.7527	10289.9	425.792	10375.6			2.7527	789.532	14390.2	24337.4
	2.788	712.595	3091.51	13047.5			2.788	5857.54	131.238	17590.7			2.788	155.478	37890.3	59082.9
	2.8232	331.489	4221.14	11314.1			2.8232	12897.2	1380.24	10884.7			2.8232	1839.05	25571.1	30563.8
	2.8585	630.658	7228.8	14566.1			2.8585	16085.4	2613.67	10528.2			2.8585	925.227	29834.6	39990.5
	2.8938	676.07	10732.3	14054.3			2.8938	22802.7	501.991	11427.8			2.8938	499.524	26260.7	52824.5
	2.9291	1644.35	18014.7	16491.6			2.9291	11623.4	2130.28	9724.25			2.9291	284.388	31778.3	40784.6
	2.9644	4647.79	9684.76	32300.6			2.9644	9754.19	2630.58	9477.17			2.9644	515.569	31806.1	41014.6
	2.9997	1622.45	5248.07	25255.6			2.9997	9718.4	3672.6	12653.5			2.9997	2046.96	33663.9	36484.9
	3.035	3574.2	8747.7	16091.3			3.035	7664.06	5355.66	7011.86			3.035	3196.44	25090.6	33144.4
	3.0703	1684.99	10784.2	20447.6			3.0703	8027.73	480.889	20098.6			3.0703	2810.24	27987.7	43939.4
	3.1056	4429.34	9556.51	29125.9			3.1056	12511.5	4216.52	18414.8			3.1056	873.852	32421.3	28776
	3.1409	3499.45	22256.9	20554.5			3.1409	13706.2	6369.73	12099.1			3.1409	309.187	33809.9	32444.3
	3.1762	3779.49	14542.2	23607.2			3.1762	9689.24	1086.67	4402.82			3.1762	1262.57	33532.9	37822.7
	3.2114	1541.49	14990.1	21230.1			3.2114	10278.3	898.121	3697.74			3.2114	4203.99	36755.2	30408.9
	3.2467	7395.09	10115.2	28306.4			3.2467	10601.7	1710.18	7601.56			3.2467	1099.08	32909.4	45778.3
	3.282	6141.46	22477.3	31182.9			3.282	11399	4378.03	12169.2			3.282	524.89	39043.9	39366.3
	3.3173	8206.5	33061	40562.8			3.3173	11143.2	1491.94	8888.86			3.3173	1743.38	24389.8	27389
	3.3526	4125.55	17404.4	45288.2			3.3526	11421.7	1787.35	9294.11			3.3526	3511.36	24671	31903.4
	3.3879	2915.91	11424.4	33728.4			3.3879	21061.1	2184.84	12259.1			3.3879	708.702	46518	30445
	3.4232	4888.92	22193.3	42582			3.4232	18991.2	2493.97	10515.5			3.4232	2231.54	37003.9	37810.8
	3.4585	5042.16	24722.7	45172.4			3.4585	11029.1	2457.32	11090.9			3.4585	1739.3	30342.7	38512
	3.4938	6542.73	20198.8	39091.3			3.4938	5502.23	236.764	12224.1			3.4938	7816.88	33087	35908.8
	3.5291	5144.49	23505.3	42518.2			3.5291	13244.8	2237.75	12485.8			3.5291	4518.58	45458.3	26882.8
	3.5643	3271.47	26537.5	45464.4			3.5643	12492.4	4114.99	7379.98			3.5643	458.643	40418.3	22936.7
	3.5996	3956.11	29360	45030.8			3.5996	16524.8	43.87	8337.87			3.5996	1318.82	34092.1	26331.5
	3.6349	4151.07	36310.3	42590.6			3.6349	18673.4	403.553	8859.33			3.6349	1525.65	37623	24096.6
	3.6702	3897.04	26326.9	32911.3			3.6702	18841.8	1118.54	13187.7			3.6702	1113.47	42793.2	29670.7
	3.7055	5597.64	21133.5	37046.4			3.7055	17282.3	6079.37	17109.1			3.7055	2057.62	47752	35053.4
	3.7408	5224.91	11436.6	40343.7			3.7408	16098	186.463	14065.5			3.7408	2705.08	33110.7	27227.9
	3.7761	10349.9	12943.1	36963.6			3.7761	17683.5	1924	13319.5			3.7761	3090.96	40681.8	35490.4
	3.8114	8335.08	28059.3	42494.8			3.8114	12155.7	948.706	10543.5			3.8114	588.364	35036.3	28194.4
	3.8467	11132.9	36560.2	36326.3			3.8467	13028.9	4133.76	17377.6			3.8467	769.311	36607.7	34561.7
	3.882	7344.76	24102.3	44646.6			3.882	15354.6	5279.12	10954.3			3.882	1381.88	44494.5	30267.7
	3.9173	8745.99	22618.7	57182.8			3.9173	44529.5	2954.04	4889.89			3.9173	294.456	45779.5	31303.7
	3.9525	4502.12	35706.8	40396.4			3.9525	29898	188.053	14083.8			3.9525	414.199	41164.9	23835.8
	3.9878	6471.85	25491.5	59769.8			3.9878	17601.5	6577.57	21277.5			3.9878	198.524	48263.8	27280.1
	4.0231	7990.18	15900	36259.1			4.0231	16911.8	3395.55	13638.6			4.0231	233.646	45368.8	41962.1
	4.0584	6397.24	35034.1	56094.8			4.0584	16011.9	1724.51	13709.3			4.0584	733.758	48224.1	33850.7
	4.0937	10113.3	37105.5	37728.7			4.0937	18211.7	1222.46	15107.3			4.0937	884.995	38977.7	24777
	4.129	12352.4	29700.6	47663			4.129	20153.7	2274.92	13418.4			4.129	1752.53	40698.8	29833.2
	4.1643	14068.8	27993.4	46821.4			4.1643	20284.5	2112.07	12888.2			4.1643	1872.89	44433.3	29280
	4.1996	10923.4	38674.2	47151.4			4.1996	15182.7	3957.6	14735.6			4.1996	2750.79	43950.2	26073.8
	4.2349	13920.7	37539	48293.9			4.2349	14485.7	4904.47	18702.5			4.2349	1991.22	47226.7	26933.6
	4.2702	9620.87	31601.6	44440.8			4.2702	14463.1	2860.4	19631.6			4.2702	2008.53	48175.7	25099.5
	4.3054	10805	24675.4	53060.8			4.3054	13796.1	1471.66	12439.1			4.3054	1491.82	49640.7	21909.7
	4.3407	15929.4	22749.6	43507			4.3407	19344.8	1185.66	14648.4			4.3407	469.761	33942.6	38740.9
	4.376	18366.1	31944	50121.1			4.376	21064.8	2142.03	25382.2			4.376	6069.55	37122.8	34467
	4.4113	19905.4	38031.8	43059.8			4.4113	17518.1	4920.32	19747			4.4113	2098.89	46306.9	18415
	4.4466	19504	27047.2	45823.1			4.4466	17382.8	3329.68	16274.3			4.4466	295.527	39621.4	27801
	4.4819	22182.2	29344.2	48116.6			4.4819	11604.9	232.771	15397.7			4.4819	945.718	35115.4	31347.6
	4.5172	26228.8	33473.8	41299.9			4.5172	29046.6	1941.18	27081.1			4.5172	1401.78	39199	30973.5
	4.5525	27758.7	31114.9	37116.4			4.5525	19652.4	1866.67	20888.8			4.5525	1259.09	42974.9	31790.6
	4.5878	29332.1	31281.3	41020.5			4.5878	17269.9	2268.82	19692.7			4.5878	2871.42	44560.4	25021.6
	4.6231	31900.8	26002.1	32752.7			4.6231	19678.6	1013.19	15669.6			4.6231	3513.16	39778.9	20497.3
	4.6584	28783.4	20591.6	26845			4.6584	25507.2	2776.01	20502			4.6584	3795.46	38893.3	23089.9
	4.6936	30349.5	30492	32012.2			4.6936	21382.7	541.35	20280			4.6936	2784.74	41470.9	19429.1
	4.7289	36553.1	34834.7	33711.2			4.7289	20769.1	577.769	28890.2			4.7289	851.8	41945.9	19249.6
	4.7642	38914.3	28018	30485.5			4.7642	21420.9	188.552	19502.3			4.7642	1656.36	37310.6	21096.2
	4.7995	38334	38085.3	28495			4.7995	19098	697.485	21054.9			4.7995	2181.91	33927.8	24692.5
	4.8348	30747.2	31098.2	34281.8			4.8348	16527.4	1782.18	23396.3			4.8348	8673.78	37864.1	25003.6
	4.8701	34682.7	34001.2	28994.5			4.8701	14846.4	1657.13	25856.5			4.8701	581.539	30459.7	18066.4
	4.9054	37390.5	27126	21260.3			4.9054	15473.5	1576.81	22704.2			4.9054	1375.96	30519.3	25866.4
	4.9407	29675.9	27987	18740.8			4.9407	15167.3	1050.17	24480.6			4.9407	2623.36	50611.2	26095.9
	4.976	47355.1	36901.4	31487.1			4.976	20549	489.833	27215.5			4.976	8474.82	34228.5	17232.6
	5.0113	37706.4	32557.2	35809.7			5.0113	30672.6	1608.09	20861.8			5.0113	4931.56	42974.1	29342.3
	5.0466	40481	33582.8	27968.4			5.0466	30405.5	3827.57	16464.5			5.0466	6219.83	48712.2	19852.3
	5.0818	55620.3	19251.7	27533.3			5.0818	22859.3	4586.44	24310.4			5.0818	9639.08	37877.8	33634.7
	5.1171	56354.6	27267.8	21830.9			5.1171	19313.8	3855.92	24809.8			5.1171	5927.96	47300.8	28943
	5.1524	60936.1	36593.4	27037.1			5.1524	24157.4	923.832	19588.1			5.1524	7760.17	36623.3	25932.6
	5.1877	64807.9	32543.4	21074.6			5.1877	26430.7	1196.35	25343.8			5.1877	5900.16	22936.5	25391.8
	5.223	62720.9	16095.7	19224			5.223	35945.6	3559.1	33947.8			5.223	9794.92	39689.4	23106.5
	5.2583	60963.7	30397.1	20372.4			5.2583	17927.1	3636.72	13493.5			5.2583	8635.3	50832.3	21625.9
	5.2936	64610.9	34260.9	22612.7			5.2936	31835.6	2772.98	11626.5			5.2936	6598.48	44734.3	23513.7
	5.3289	64999.1	23660.3	31310.5			5.3289	29498.8	12241.5	22270.6			5.3289	7053.5	37806.4	29377.9
	5.3642	58542	47873.4	25796.4			5.3642	24688.8	2390.41	23349.4			5.3642	8427.11	34627.5	21197.1
	5.3995	58665.9	39847.2	23076.8			5.3995	25963.5	4994.59	19966.2			5.3995	8324.98	39404.6	39046.1
	5.4347	63400.7	36675.5	21671.1			5.4347	32041.3	3000.72	24276.7			5.4347	14134.1	45007.2	11756.5
	5.47	64264.7	33849.3	23450.6			5.47	28261.8	938.649	25044.2			5.47	17964	37144.2	27550
	5.5053	60856.5	21829.5	18177.8			5.5053	26197.8	5100.15	22971.3			5.5053	9169.52	40748.9	31819.4
	5.5406	58133.6	32504.9	16190.4			5.5406	30309.1	1812.87	22827.3			5.5406	13309.4	36006.6	26560.6
	5.5759	58693.5	39853	23975.3			5.5759	38122	4812.37	12584.3			5.5759	16336.3	42814.9	23736.8
	5.6112	61635.3	46721.9	25863.1			5.6112	36862.8	3719.05	19243.3			5.6112	12952.5	35322.8	18232
	5.6465	64724.9	31830.5	22027			5.6465	30936.3	5680.14	21688.8			5.6465	16895.6	33319.4	18974.1
	5.6818	62988.6	25389.2	17874.8			5.6818	28940.1	5926.7	17898.7			5.6818	15353.4	33536.7	15236.5
	5.7171	63939.4	26552.4	15499.6			5.7171	25777.3	2309.16	18701.9			5.7171	23039.7	29477.9	18775.6
	5.7524	61891.5	30181.7	18089.6			5.7524	27646.1	5201	22476.6			5.7524	25930.6	37112.4	14780.7
	5.7877	63995.7	22991.7	19306.7			5.7877	22771.1	5389.1	19689.1			5.7877	34121.7	41030.8	12877
	5.8229	62841.7	23079.5	21981.2			5.8229	21017.2	1677.3	25382.3			5.8229	31893	27917.8	13870.5
	5.8582	54759.4	30673.7	16470.4			5.8582	26375.9	5965.53	21855.9			5.8582	30201.9	35181.9	12732
	5.8935	64830.2	27930.9	19031.7			5.8935	31447.3	2399.03	26188			5.8935	22222.3	44418.2	17160.3
	5.9288	59499	19110.6	25949.1			5.9288	35674.9	4989.97	23330.6			5.9288	42088.2	29533.4	18108.9
	5.9641	56892	21778.4	16114.6			5.9641	20123	5100.89	28702.9			5.9641	35085.8	26312.3	12202.7
	5.9994	61974.3	22712.1	16815.7			5.9994	24677.1	6399.65	27024.4			5.9994	65469.3	35729.4	9587.75
	6.0347	65055.7	29324.4	17729.6			6.0347	45588.2	7293.85	24113.1			6.0347	63021.3	30753.2	12057.1
	6.07	58901.2	26636.5	23488.5			6.07	36620.2	3701.92	22668.4			6.07	65445.9	27855.8	11535.7
	6.1053	56724	18813.6	14041.1			6.1053	22863.6	5332.92	19152.2			6.1053	65535	38681	12219.4
	6.1406	64958.9	23061.5	13038.6			6.1406	31566.2	6627.72	24848.5			6.1406	65535	27296.3	15678.6
	6.1758	65367	27447.5	22969.9			6.1758	34349	5691.41	24001.4			6.1758	65535	30769.3	9359.76
	6.2111	65520.2	35618.3	12330.8			6.2111	28349.1	7162.25	20671.6			6.2111	65535	28671.3	10081.4
	6.2464	65535	36468.8	13195.6			6.2464	30070	6432.55	28140.1			6.2464	65535	30044.4	7876
	6.2817	63399.8	21441.2	7740.2			6.2817	29528.1	9473.63	22036.3			6.2817	65535	23180.1	7746.78
	6.317	59373	17788.4	8738.1			6.317	37369.2	9068.93	23010.4			6.317	65535	25489.8	6354.42
	6.3523	64275.3	20038.6	15281.4			6.3523	30669.9	6332.95	24753.8			6.3523	65535	27070.2	12743.3
	6.3876	65535	14321.4	15432			6.3876	26773	8794.06	32940.2			6.3876	65535	29067.8	19734.6
	6.4229	65535	12178.8	10488.6			6.4229	27501.6	15059.2	24776.9			6.4229	65535	28498.3	10509.3
	6.4582	65535	11836.3	8993.22			6.4582	27153.9	18018.7	15008.3			6.4582	65535	20519.9	11799.5
	6.4935	61059.5	13491.8	9193.14			6.4935	23640	26858.9	15008.3			6.4935	65535	22609.6	10025.2
	6.5288	63872.3	24167.3	8999.79			6.5288	25932.8	32459.8	22306			6.5288	65535	25490.6	14059.7
	6.564	65462.8	27751.4	14255.1			6.564	28698.5	30022.3	22846.5			6.564	65535	24695.2	6153.56
	6.5993	63303.7	22837.5	17350.2			6.5993	28798.2	36661.2	19881.4			6.5993	65535	27650.2	9631.01
	6.6346	57670	22205.3	16727.5			6.6346	33570.5	21566.8	33797.1			6.6346	65535	29338.5	4444.74
	6.6699	48290.2	16999.4	11259.3			6.6699	41809.1	36592.3	17451.1			6.6699	65535	35323.3	5528.77
	6.7052	57585.9	18299.7	8522.13			6.7052	29988.1	51885.9	22035.7			6.7052	65535	33393.9	6982.57
	6.7405	61308	29361.7	9596.53			6.7405	37656.9	65535	20704.7			6.7405	65535	26872.9	6475.17
	6.7758	58263.8	23869.3	15237.7			6.7758	34443.5	65440	22933.2			6.7758	65535	16386.1	7787.66
	6.8111	54321.4	15433.8	16944.1			6.8111	20011.7	61068	20066.8			6.8111	65535	13652.1	7014.22
	6.8464	54673.4	16378.1	15870.3			6.8464	22570.3	62684.9	17226.9			6.8464	65535	20221.9	9468.29
	6.8817	54638.3	17118.4	11148			6.8817	23808.6	65337.9	20412.8			6.8817	61938.6	30545.4	13153.7
	6.917	61545.7	13471.1	15359.1			6.917	23062	65535	21377.2			6.917	61561.9	25334	11642.8
	6.9522	59604.2	12201.4	21266.1			6.9522	23942.5	55486.9	18330.4			6.9522	64719.7	24404.2	7535.85
	6.9875	42031.8	25177.6	17956.8			6.9875	35999.7	61564.6	24220.7			6.9875	65535	32056.6	6632.87
	7.0228	51186.5	21336.4	15656.1			7.0228	25722.6	65138	17193.9			7.0228	65535	13400.5	9487.57
	7.0581	53490.6	11443.1	15069.2			7.0581	24825.3	65535	13858.1			7.0581	65535	21765	9604.74
	7.0934	53743.6	40822.3	17330.7			7.0934	18570.4	54945.8	16300.1			7.0934	64843.1	8497.45	15107.5
	7.1287	63075.8	13746.7	10483.3			7.1287	22187	58568.2	18500.5			7.1287	65381	26068.3	8551.46
	7.164	62403.8	21778.9	15426.4			7.164	22852.7	63978.4	14774.4			7.164	62794.3	22711.5	11402.4
	7.1993	61309.7	9777.81	14846.7			7.1993	23229.7	65449.9	11320			7.1993	61912.3	17509.6	6395.9
	7.2346	64637.3	15631.5	13133			7.2346	28174.3	65535	17237.3			7.2346	48891.9	11036.2	10441.9
	7.2699	54096	24080.4	11139.5			7.2699	29279.1	65535	17770.4			7.2699	57415.3	21700.5	13329.8
	7.3051	53176.9	16018.7	11480			7.3051	32479.1	65535	18426.5			7.3051	49196.6	18200.8	10516.7
	7.3404	47948.7	31148	11505.9			7.3404	26785.4	65535	17587.5			7.3404	50624.9	18899.4	8562.01
	7.3757	52617.4	21047.8	12868.4			7.3757	18965.6	64915.1	18921.5			7.3757	57898.5	17242.5	7542.78
	7.411	55020.7	18035.9	14588.6			7.411	24080.5	62016.6	10254.5			7.411	55005	20577.5	5134.56
	7.4463	46755.7	21547.2	18720.7			7.4463	17163.1	63275.9	10933.5			7.4463	48975.8	18203.3	4378.12
	7.4816	55505.3	17646.9	12815.8			7.4816	19115.3	55795.8	12390.5			7.4816	47586.6	20283.7	3680.51
	7.5169	55463.5	17949.7	11596.3			7.5169	33448.2	65308.6	5900.69			7.5169	34840.6	15515.4	4776.39
	7.5522	54467.1	15021.1	14801.5			7.5522	35618	58576	5258			7.5522	44261.5	15740.3	5529.36
	7.5875	57192	21185.6	14717.9			7.5875	28118.4	65308.6	7008.58			7.5875	38612.6	17091.7	6785.75
	7.6228	60260.9	24572.9	13458.4			7.6228	24006.3	65535	7176.58			7.6228	45701.9	23080.6	10605.2
	7.6581	65134.5	17003	18348			7.6581	15717.7	65535	9928.48			7.6581	28485.6	30489.4	4002.59
	7.6933	60677.3	21955.8	17323.8			7.6933	20497.4	64272.8	14218.7			7.6933	31119.6	22583.5	6978.59
	7.7286	51994.4	21078.3	12847.8			7.7286	20239.1	64659.8	16989.2			7.7286	38052.3	13591.9	4955.32
	7.7639	53042.6	22212.1	12107.6			7.7639	19609.8	65535	11913			7.7639	37672.4	21977.9	4333.91
	7.7992	52224.2	19591.7	9671.41			7.7992	12894.8	65535	6757.77			7.7992	33178.9	19135.7	3895.84
	7.8345	54284.9	7578.24	15031.1			7.8345	17280.6	65535	10683.4			7.8345	33675.1	12348.8	4779.13
	7.8698	45182.3	9446.31	17560.9			7.8698	21359.8	65535	13097.7			7.8698	33967.7	15293.5	6240.21
	7.9051	41720.7	19496.8	19431			7.9051	16685.7	65535	13227.9			7.9051	33507.7	14483.1	8532.49
	7.9404	57214.7	15899.7	7881.81			7.9404	13181	65270.8	8581.95			7.9404	33572.1	15386.3	7191.34
	7.9757	50303	18120.6	6647.02			7.9757	12791.5	65370.7	6254.62			7.9757	34344.3	11188.3	6383.96
	8.011	43214.6	13107.3	11025.9			8.011	15814.2	65535	10793.3			8.011	34839.4	15457.8	10346.1
	8.0463	38367.6	28791.7	22285.7			8.0463	13642.6	65535	8924.24			8.0463	28859.9	24975.4	10044.3
	8.0815	46686.1	26365	14301.3			8.0815	18130.9	65458.8	7998.68			8.0815	26790.1	15442	6270.5
	8.1168	35871.6	26783.3	10119.1			8.1168	23783.4	65240.6	10052.8			8.1168	37859.5	15078	4412.7
	8.1521	40455.7	23448.6	4590.3			8.1521	16942.9	64064.8	11841.7			8.1521	27522.2	17530.3	12446.7
	8.1874	43338.7	10423.1	3715.21			8.1874	13265.9	65535	8783.61			8.1874	25598.9	21111.9	8960.11
	8.2227	40123.2	25752.4	8450.38			8.2227	24600.5	65535	8824			8.2227	26016.7	13385.2	6844.11
	8.258	36343.1	16904.8	5009.32			8.258	11760	65535	3540.55			8.258	25351.7	13909	11452.3
	8.2933	37108.2	7941.28	9960.17			8.2933	14513.4	65528.4	15061.9			8.2933	31287.5	20248	9337.81
	8.3286	32505.7	14455.9	11352.7			8.3286	10156.5	65358.3	10193.6			8.3286	20280.6	9351.21	10125.5
	8.3639	33718.9	25927.6	8264.48			8.3639	15451.1	63966.1	1838.97			8.3639	22749.3	15814.8	9736.05
	8.3992	38472.3	17654.2	12136.7			8.3992	19774.7	65394.6	5440.47			8.3992	31307.9	19242.5	9788.77
	8.4344	36989.1	12205.9	7759.39			8.4344	11792.7	65535	7402.26			8.4344	39508.3	17493.2	7951.08
	8.4697	35456.8	18157.2	12063.9			8.4697	13801.8	65535	15572			8.4697	41966.2	14305.3	9258.58
	8.505	30897.5	22025.4	8477.16			8.505	17290.5	65319.8	9352.61			8.505	27312.1	15412.4	11880.1
	8.5403	32948.2	12770.9	7772.06			8.5403	11803	65378.9	5846.77			8.5403	29012.5	14676.4	11405.7
	8.5756	29873.8	9201.57	7670.99			8.5756	11556.6	55161.9	3436.61			8.5756	34209.7	17460.6	11252
	8.6109	22422.1	17686.1	8964.83			8.6109	18598.8	56158.6	4700.78			8.6109	32258.2	10907	7089.45
	8.6462	30132.6	22558.2	9762.24			8.6462	18327	62109.6	5051.03			8.6462	30742.7	14347.6	7517.23
	8.6815	29167.5	20771.2	12386.6			8.6815	16615.3	61172.3	2371.36			8.6815	28852.9	11737.4	18063.6
	8.7168	25802.2	17408.4	8314.52			8.7168	16082.6	55634.3	5152.39			8.7168	28112.7	5587.59	5717.36
	8.7521	32978.3	11092.5	8234.62			8.7521	17875.2	53817.4	5302.99			8.7521	35233.2	15433.1	6926.44
	8.7874	33135	13860.1	9881.35			8.7874	16661.6	54806.8	4869.93			8.7874	34373.8	22196.8	14767.4
	8.8226	27950.2	22012	5053.51			8.8226	21082.4	59849.7	11181.5			8.8226	33192.4	15103.1	7253.23
	8.8579	28554.6	15320.6	7332.27			8.8579	17867.8	57957.4	4858.99			8.8579	28222.6	16241.5	5863.56
	8.8932	26476.4	14652.9	13753			8.8932	11624.1	45633.2	4180.91			8.8932	26856.2	14159.2	13001.4
	8.9285	29149.8	20002.7	13283			8.9285	14276.5	41587.3	3290.31			8.9285	28827.4	15208.4	6939.78
	8.9638	28326.4	12147.8	9796.1			8.9638	22056.4	46384.9	9979.91			8.9638	24194.2	17836.7	6614.35
	8.9991	30445.2	12997.5	11818.6			8.9991	7757.93	44301.1	6310.17			8.9991	25280.8	14255.7	7790.07
	9.0344	41662.4	21130.8	12193.5			9.0344	14030.9	53228.8	2943.03			9.0344	22729.4	15972.6	4842.18
	9.0697	36069.8	19686.4	14919.5			9.0697	20888.4	50509.2	2612.49			9.0697	21712.7	18011.2	4980.02
	9.105	33249.5	11098.8	7395.33			9.105	10413.9	57564.2	9646.89			9.105	29914.7	13241.9	5805.06
	9.1403	34287.1	13535.7	9534.77			9.1403	10836.4	41280.6	7060.72			9.1403	28318.4	13439.8	8925.17
	9.1755	31371.3	11953.3	9906.43			9.1755	15521.5	45043.7	4866.58			9.1755	25776.6	22506.4	7539.39
	9.2108	34760.2	17872.2	6071.93			9.2108	9277.29	49995.8	2749.27			9.2108	17774.6	18418.6	11502.4
	9.2461	27602.4	17929.1	11697.5			9.2461	12458.9	49051.8	6222.47			9.2461	34744	18850.2	2347.6
	9.2814	23055.2	18052.2	11778.5			9.2814	16844.8	49650.5	4400.46			9.2814	33866.8	13893.6	1882.37
	9.3167	34975.3	19181.2	11038.6			9.3167	9096.78	43954.7	3233.92			9.3167	26656.2	16504.5	3254.25
	9.352	33061.2	16903.8	8686.86			9.352	16067.2	47530.9	5669.34			9.352	32767.3	12979.9	3988.09
	9.3873	33985.4	14307.4	12517			9.3873	18471.5	49355.6	5581.41			9.3873	18467.3	6498.64	7005.79
	9.4226	33313.6	24304.6	16824.3			9.4226	10990.8	48279.5	3248.33			9.4226	15198	17531.8	8966.44
	9.4579	28239.7	13460.6	12561.8			9.4579	9542.32	52263.7	3432.8			9.4579	17877.5	14561.4	5140.26
	9.4932	26418	6032.48	7757.29			9.4932	9201.31	55934.4	4136.25			9.4932	27436.1	12092.5	6346.23
	9.5285	25700.4	13876	7740.87			9.5285	11317.3	46922.2	2222.47			9.5285	25987.7	13327.8	7526.11
	9.5637	29614.4	20563.1	9619.75			9.5637	10680.6	35250.9	2671.79			9.5637	21405.1	15420.5	5243.12
	9.599	26150.6	21733.5	15005.8			9.599	10223.7	34440.3	3643.92			9.599	23972.2	12002.6	4606.19
	9.6343	26759.4	22469.5	10982.8			9.6343	17821.6	41557.6	1727.09			9.6343	19888.5	9629.39	5683.56
	9.6696	35531.9	17754.4	6092.5			9.6696	7215.91	53882.8	2722.2			9.6696	13500.3	10913.2	4235.52
	9.7049	38126.5	14150.4	9011.52			9.7049	6012.29	42903	4877.57			9.7049	14867.9	12598.1	5230.99
	9.7402	34520.8	21586.9	14122.9			9.7402	5215.29	40250.3	5559.51			9.7402	20011.4	16925	9393.03
	9.7755	35696.4	21327.1	14921.9			9.7755	18384.3	37480.8	11310.9			9.7755	17448.4	19817.6	2665.19
	9.8108	35728.5	23648.6	8433			9.8108	3357.2	34351	7403.66			9.8108	14635.2	15644.8	5257.92
	9.8461	34675.3	24580.7	11264.1			9.8461	9061.7	50297.1	3047.98			9.8461	24891.2	9057.07	5611.69
	9.8814	38954.8	18061.5	12585.5			9.8814	7163.07	30909.6	6123.61			9.8814	20252.8	23796.9	8019.59
	9.9167	43839.2	15340.3	11718			9.9167	14213.2	48352	5220.39			9.9167	22289.5	18008.1	3450.4
	9.9519	44540	13968.8	10985.9			9.9519	18378.8	38338.6	3187.38			9.9519	15868.3	11601.2	4224.53
	9.9872	32785.6	10987.6	17939.2			9.9872	10973.5	57877.4	6969.3			9.9872	20685.5	9469.67	3256.78
	10.0225	40201.2	14519	20628.5			10.0225	6064.21	63557.5	4771.06			10.0225	18549.9	9812.6	4639.07
	10.0578	40948.8	10966.2	13996.4			10.0578	7609.14	58393.8	3634.82			10.0578	19073.4	14369.7	7446
	10.0931	39213.5	19911.1	12122.3			10.0931	9664.56	54225.6	4482.99			10.0931	22046.8	20055.2	5982.05
	10.1284	42334.4	20754.4	8454.71			10.1284	11026.3	50178.3	5749.53			10.1284	20100.7	18927.5	3481.79
	10.1637	37724.7	33176.8	10348.1			10.1637	13171.2	55310.5	5505.56			10.1637	17794.8	17905	5243.17
	10.199	53808.7	19710.3	11614.1			10.199	12013.5	55129.3	5360.03			10.199	20170	13832.9	6844.79
	10.2343	55842.9	29760.7	18439			10.2343	11123.3	57180.8	2831.06			10.2343	18104.1	17231.8	7232.8
	10.2696	56417.6	30049.6	13935.4			10.2696	13713	61241.9	4757.61			10.2696	25312.1	13581.5	10423.7
	10.3048	59803.2	14485.8	8959.05			10.3048	11704.3	59795.9	3883.79			10.3048	32270.6	18604.1	4819.27
	10.3401	56951.6	14595.1	13115.4			10.3401	8903.19	60013.6	5917.6			10.3401	32785.2	25898.1	7179.08
	10.3754	46245.2	26791.4	11654.1			10.3754	11231.4	54235	7190.87			10.3754	27784.6	11295.1	4081.41
	10.4107	56474.3	20886.4	12211			10.4107	7990.95	59439.4	2321.49			10.4107	28094.3	13856.8	10075
	10.446	62169	14730	16416.7			10.446	3337.71	50890	4076.23			10.446	18406.6	13542.4	2550.69
	10.4813	52681.9	12505.9	18006			10.4813	9376.59	65481.3	2322.64			10.4813	34154.7	16012.8	6503.55
	10.5166	53790.4	15039.9	12090.1			10.5166	12710.1	63970.2	4033.17			10.5166	28999.5	17846.9	5345.71
	10.5519	57414.2	22298.6	13897.6			10.5519	8763.06	62755.1	2404.24			10.5519	26951.4	23821.7	5420.51
	10.5872	61595.8	15741	16208.9			10.5872	8507.52	65535	4874.81			10.5872	13679.1	16969.2	3345.88
	10.6225	55147.6	14393.7	13063.9			10.6225	9381.42	64770.1	8710.03			10.6225	15671.5	16928.5	3160.17
	10.6578	52694	22964.4	11998.9			10.6578	11306.9	65095.6	8573.44			10.6578	22841.7	20095.4	4756.23
	10.693	57694.3	16973.2	13096.1			10.693	14503.3	65488	9292.76			10.693	27562.4	11485.8	7098.29
	10.7283	57002	17193.5	11008.8			10.7283	11238.8	65535	3849.87			10.7283	27005.4	12729.9	9466.13
	10.7636	54945.3	26312.3	14308.2			10.7636	5977.17	65535	3673.11			10.7636	32761.2	11468	8892.97
	10.7989	50614.9	26816.2	16342.5			10.7989	5542.93	57410.8	2152.48			10.7989	26550.6	10458.9	6048.82
	10.8342	52817.7	15699.3	12895.7			10.8342	10783.1	53990.7	4243.18			10.8342	23523.9	14953.9	3290.27
	10.8695	55934.2	14050.6	9800.65			10.8695	11789.4	60568.5	3682.45			10.8695	17357.2	17041	2708.46
	10.9048	58977.1	15904.1	10462.6			10.9048	11489.1	61232.2	2868.89			10.9048	26456.6	14947.2	6036.54
	10.9401	61333.9	25733.5	16497.4			10.9401	8022.98	61225	1656.39			10.9401	17976.9	22633.9	9195.59
	10.9754	59733.2	26061.4	18015.7			10.9754	8120.84	62200	2444.62			10.9754	11948.5	17745	1874.88
	11.0107	59790.9	32607.3	13611.2			11.0107	8563.05	58941.6	4361.93			11.0107	21354.3	15054.8	4957.91
	11.0459	55287.8	19293.5	12325.6			11.0459	7623.81	65535	3987.34			11.0459	17778.9	27854.5	6745.94
	11.0812	58025.2	15504.7	11592.5			11.0812	13046.5	64660.7	5166.93			11.0812	24305.5	18215.1	6454.45
	11.1165	54693.7	16507	21870.8			11.1165	8073.09	58674.2	2296			11.1165	27881.6	13998.7	7367.38
	11.1518	65268	33203.8	13377.9			11.1518	3734.7	51624.8	1346.48			11.1518	32712.6	16883	6075.95
	11.1871	59698	31607.7	13605.1			11.1871	7903.05	64191.6	1691.58			11.1871	31695	17347.5	4820.17
	11.2224	52009.5	24063.3	18072.1			11.2224	6838.87	64885.9	3642.41			11.2224	24834.2	17991.7	7421.1
	11.2577	54942.1	11671.4	18269.5			11.2577	10774.9	64437.9	1463.54			11.2577	23550.2	22713.2	5305.56
	11.293	58613.6	20810	26207.3			11.293	11335.3	65535	2383.16			11.293	22521.4	22723.6	6360.12
	11.3283	57748.4	34405.9	16824.9			11.3283	13346.5	65535	4796.5			11.3283	22368.2	21952.6	6077.29
	11.3636	47594.8	27798.8	13428.1			11.3636	11849.2	64079.3	1692.96			11.3636	29308.9	24278.7	3833.26
	11.3989	51517.3	29334.2	14836			11.3989	10904.5	65355.9	3836.97			11.3989	31515.2	10596.1	4045.18
	11.4341	50950.1	34091.6	23719.4			11.4341	12500.8	65535	2866.75			11.4341	34034.4	18417.5	2634.23
	11.4694	52125.6	17998.7	22465.9			11.4694	19333.7	57316.2	1880.24			11.4694	30856.2	21999.5	3134.1
	11.5047	50758.9	21400.1	26181.4			11.5047	19703.2	63740.4	1871.14			11.5047	29974.8	17266	9855.02
	11.54	50432.7	21014.4	26947.1			11.54	14102.7	65535	6789.88			11.54	43022.9	22524.6	6343.91
	11.5753	60706.2	26327.7	19727.9			11.5753	7533.07	65535	5034.44			11.5753	39620	23829	2401.74
	11.6106	63651.5	29095.5	16951.4			11.6106	2964.71	65535	2638.21			11.6106	46949.9	16599.2	7048.05
	11.6459	60655.1	24525.4	19590.1			11.6459	7383.92	65535	3010.31			11.6459	50388.3	23516.3	6100.83
	11.6812	53894.7	21168.9	15763.4			11.6812	8455.97	65535	5756.17			11.6812	47546.1	25708.8	5348.7
	11.7165	54836.5	21278	18452.1			11.7165	15623.6	65535	4685.18			11.7165	40352.5	20714.5	7274.33
	11.7518	56711.8	26556.5	26620.8			11.7518	12170.3	65535	4967.76			11.7518	42141.3	15110.1	5877.7
	11.7871	55682.2	37864.2	25592.6			11.7871	7392.92	65535	4922.56			11.7871	40085.6	16121.5	5981.39
	11.8223	58409.9	46473.9	17906.9			11.8223	10561.7	65535	3299.52			11.8223	40340.3	19717.9	4657.24
	11.8576	48683.9	27261	18535.9			11.8576	18692.9	65535	2592.57			11.8576	32538.1	24653.8	1637.81
	11.8929	41044	26559.4	19320.2			11.8929	12733.9	65535	3930.26			11.8929	34719.7	18388.5	2656
	11.9282	41163.2	16232.7	15386.7			11.9282	10364.7	65535	1884.98			11.9282	45898.1	24587.5	3311.03
	11.9635	40903.1	28302.5	23848.5			11.9635	20552.5	65535	2037.63			11.9635	49582.8	31984.9	4626.34
	11.9988	43110.9	34273.6	20983			11.9988	12201.3	65535	5611.89			11.9988	35796.1	28374	5174.25
	12.0341	43331	16731.2	25131.6			12.0341	9286.85	65535	6529.26			12.0341	42588.2	23029.3	5184.83
	12.0694	34859.2	13988.3	25895.7			12.0694	19523	65535	2009.42			12.0694	31999.4	14837	1957.01
	12.1047	33835.7	22681.4	19105.1			12.1047	12951.9	65535	6576.58			12.1047	28510.9	23817.3	5994.98
	12.14	35354.2	24670.8	29298.1			12.14	12366.6	61021.2	7881.67			12.14	37434.4	21879.3	4248.74
	12.1752	29480.8	25383.4	20238.6			12.1752	11904.9	65292.5	6631.33			12.1752	38122.7	18487.7	6002.6
	12.2105	28310.6	32503.5	21495.7			12.2105	16912.5	65535	5335.63			12.2105	42393.8	24220.8	10259.1
	12.2458	23274.1	26899	25643.6			12.2458	10444.1	65535	6918.42			12.2458	37149.3	24859.7	6848.11
	12.2811	22641.4	33302.1	31309.6			12.2811	8135.46	65535	7705.75			12.2811	38924.6	36069.4	3839.76
	12.3164	29120	29544.6	32763.6			12.3164	6221.69	65535	4850.77			12.3164	43329.1	34155.2	5308.06
	12.3517	27867.1	11506.1	35384.1			12.3517	8973.96	65535	3791.14			12.3517	32161.3	26116	5700.21
	12.387	26841.6	32390.8	27537.8			12.387	13652.1	64852.7	3588.18			12.387	36770.5	29307.5	5846.56
	12.4223	17181.3	27376.9	31874.5			12.4223	13137.9	65424	3394.33			12.4223	38767.6	21667.7	8999.89
	12.4576	19787.2	23432.1	28726.6			12.4576	13507	65535	4305.45			12.4576	32087.6	16905	6558.55
	12.4929	15422.4	32786.1	30228.6			12.4929	14115.8	65535	4578.85			12.4929	34632.5	33364	9635.27
	12.5282	15426.7	27487.8	31202			12.5282	15457.4	65535	3770.92			12.5282	33275	26938.4	5204.58
	12.5634	14646.1	25559.1	34537.8			12.5634	11428.4	65535	6283.41			12.5634	46176.4	26759.1	4377.51
	12.5987	14606.8	32304.3	31974.5			12.5987	10411.4	65535	7062.59			12.5987	40981.3	25041.3	7079.64
	12.634	14706.1	37893.2	28671.5			12.634	14824.7	65535	5791.24			12.634	49014.8	27851.4	8428.32
	12.6693	12119.8	43516.4	25065.3			12.6693	17907.8	65535	6425.4			12.6693	52016.6	20073.6	11044.6
	12.7046	10163.2	39792.4	26512.3			12.7046	19050	65535	7130.66			12.7046	61419.4	23066.5	7212.37
	12.7399	12006.1	40720.4	30843.8			12.7399	10234.2	65535	4589.63			12.7399	61165.4	25743.4	7139.23
	12.7752	12074.8	32129.3	36319.2			12.7752	12626.4	65535	3206.96			12.7752	62162	28145.2	7207.96
	12.8105	9745.84	33298.5	37733			12.8105	16374.4	65535	4116.55			12.8105	63296.5	32563.1	7440.33
	12.8458	11699	37240.3	46189			12.8458	14580.4	65535	4514.77			12.8458	63179.7	29467.2	13363.7
	12.8811	10365.9	34019.6	48562.9			12.8811	11422.7	65535	11184.9			12.8811	64081.6	25227.5	17578.4
	12.9163	10843.8	42453.4	42891.4			12.9163	8821.8	65535	6924.24			12.9163	59849	32539.7	9995.95
	12.9516	18623.3	35124.6	46108.7			12.9516	26542.3	65535	4089.31			12.9516	65173	28732.8	8266.63
	12.9869	8286.37	31616.8	41328.2			12.9869	16980.4	65535	5582.03			12.9869	65012.5	18671.2	3733.56
	13.0222	10976.1	49922.7	51393.3			13.0222	23114.5	65535	7452.45			13.0222	64411	29205.3	7767.97
	13.0575	9617.33	44091.8	39350.5			13.0575	19264.3	65535	4955.4			13.0575	65535	31121.8	4466.41
	13.0928	11331.8	29576.7	37828.4			13.0928	12759.9	65535	7308.63			13.0928	65435.2	35963.9	5781.8
	13.1281	7171.33	45700.7	40982			13.1281	17196.5	65535	9209.56			13.1281	63594	53909.7	6200.27
	13.1634	9811.91	56115	39767.7			13.1634	14527.1	65535	8352.66			13.1634	65516.7	26275.5	11023.2
	13.1987	8109.86	24850	36833.9			13.1987	17587.4	65535	6856.86			13.1987	65535	29820.1	10397.3
	13.234	7136.95	34050.1	37028.7			13.234	13966.1	65535	10345.5			13.234	65535	32241.5	17604.6
	13.2693	5191.85	56595.5	44857.1			13.2693	9225.74	65535	11158			13.2693	65535	38811.7	10238.6
	13.3045	9962.68	22172.3	37177.6			13.3045	11048.5	65535	8953.77			13.3045	65535	30222.1	12269.7
	13.3398	11654.8	28803.8	29986			13.3398	14318.7	65535	4733.64			13.3398	65535	30802.6	6910.81
	13.3751	9280.92	44556.3	30094.8			13.3751	17074	65535	5114.9			13.3751	65535	34903.8	11072.1
	13.4104	5377.57	42889	42069.2			13.4104	13228.1	65535	4208.56			13.4104	65535	30602.4	14862.9
	13.4457	6687.59	53504.5	28722			13.4457	12205	65535	8680.91			13.4457	65535	29068	6272.94
	13.481	4353.47	52057.7	31496.4			13.481	9399.99	65535	7130.13			13.481	65535	32405.2	8418.87
	13.5163	5490.94	59408.8	29292.1			13.5163	15217.9	65535	4703.96			13.5163	65535	33325.4	11491.1
	13.5516	4358.07	61978.5	34526.6			13.5516	9805.17	65535	3541.91			13.5516	65535	40213.3	11434.9
	13.5869	5414.02	51831.9	37095.1			13.5869	9674.77	65535	8905.91			13.5869	65535	39762.3	7123.01
	13.6222	8376.07	48701.9	34050.6			13.6222	21346.6	65535	11293.4			13.6222	65535	40833.7	7229.06
	13.6575	8302.47	46458.3	29967.3			13.6575	16525	65535	8431.77			13.6575	65535	55351.7	8833.87
	13.6927	5761.5	43334.9	30201.9			13.6927	12959.8	65535	12164.5			13.6927	65535	36994	6391.59
	13.728	8207.94	40783.8	39476.1			13.728	10807.4	65535	9643.31			13.728	65535	36151.6	15321.9
	13.7633	8110.9	43169.1	42039.2			13.7633	19211.2	65535	10750.4			13.7633	65535	33124	11185.3
	13.7986	5521.05	34554.8	43241.7			13.7986	21118	65535	5589.35			13.7986	65535	32883.9	9996.94
	13.8339	5732.3	44776	41280.9			13.8339	18203.4	65535	5590.35			13.8339	65535	40823.6	13063.6
	13.8692	4726.66	46773.4	36348.8			13.8692	15593.1	65535	5979.5			13.8692	65535	33088.1	11878.4
	13.9045	6249.61	54908.7	30716			13.9045	14160.8	65535	8728.45			13.9045	65535	39710.8	13307.9
	13.9398	10970.8	55415.6	23002.6			13.9398	18727.1	65535	8688.69			13.9398	65535	42180.6	17763.6
	13.9751	3980.14	57817.7	24956			13.9751	15982	65535	5886			13.9751	65535	43358.5	18523.1
	14.0104	6957.71	41139.1	38231			14.0104	12982.9	65535	8049.78			14.0104	65535	53439.8	14538.6
	14.0456	7138.3	48865.8	37868.8			14.0456	21756.7	65535	8910.31			14.0456	65535	61500.6	15477.1
	14.0809	5445.02	51537.6	29685.2			14.0809	29684.1	65535	7588.27			14.0809	65535	46580.8	15845.9
	14.1162	6314.6	50237.1	40208.7			14.1162	15586.6	65535	6585.01			14.1162	65535	40915.9	11162.2
	14.1515	5107.24	48787.4	27337.8			14.1515	14377.6	65535	6055.53			14.1515	65535	54773.3	7456.58
	14.1868	9132.83	28502.7	59571.8			14.1868	38879	65535	8913.54			14.1868	65523.4	40435.6	8186.42
	14.2221	3944.48	53557.6	49661.5			14.2221	19140	65535	9191.63			14.2221	64280.4	46133.1	22806
	14.2574	5119.87	47664.7	44286.5			14.2574	16072.3	65535	15302.3			14.2574	65310.2	52746.7	22359.9
	14.2927	9038.76	57525.7	38081			14.2927	10640.6	65535	12771.8			14.2927	65535	55558.6	23780.6
	14.328	6663.12	43970.3	40953.7			14.328	16043	65535	6406.91			14.328	65535	54762.9	25092.2
	14.3633	10027.6	71220	36153.7			14.3633	18477.7	65535	8162.06			14.3633	65535	59601.2	22583.4
	14.3986	11016	49682	35206.3			14.3986	20213	65535	11644.1			14.3986	65535	58340.1	18958.8
	14.4338	8502.75	46262.4	34988.6			14.4338	24947.7	65535	7871.86			14.4338	57635.3	56287.7	21809.6
	14.4691	5207.87	40389.9	45195.8			14.4691	25210.2	65535	5924.94			14.4691	48281.3	52025.1	13909.2
	14.5044	5447.76	47972.3	30804.2			14.5044	24896.6	65535	5271.42			14.5044	46993.8	49387	12725.5
	14.5397	5105.66	45479.4	34257.5			14.5397	22067.8	65535	13095			14.5397	43931.9	51716	20392.7
	14.575	3234.59	46292.3	37801.6			14.575	26303.7	65535	9954.63			14.575	37027.2	56353.7	17420.2
	14.6103	4883.53	40198.4	41033.9			14.6103	25407.6	65535	13316.5			14.6103	22608.3	58489.2	19426.7
	14.6456	6467.51	41819.4	33092			14.6456	22627.7	65535	16050.1			14.6456	22693	49330.9	27063.7
	14.6809	9124.44	43760.9	36166.6			14.6809	25265.1	65535	8565.09			14.6809	24960.3	62521.1	28879.8
	14.7162	6580.81	45032.6	46161.5			14.7162	31367.5	65535	13730.9			14.7162	24167.6	57008.6	17602.5
	14.7515	7767.48	35891.9	39955.3			14.7515	27439.7	65535	21412.1			14.7515	14720.8	55264	14539.5
	14.7867	8961	47337.9	36458.6			14.7867	26786.6	65535	15849.7			14.7867	12000	60418	19530.9
	14.822	7696.01	41822.5	43928.4			14.822	32815.8	65535	13947.2			14.822	18618.3	46582.1	13312.1
	14.8573	4316.16	50018	40171.1			14.8573	22297.6	65535	19984.1			14.8573	10187.4	62408.3	9828.88
	14.8926	7763.36	57738.8	39101.4			14.8926	22675.7	65535	18645.1			14.8926	12026.2	53391.3	12823.2
	14.9279	8737.95	41852.6	38432.4			14.9279	30147.4	65535	15159.4			14.9279	11942.7	52928.4	22333.5
	14.9632	6324.6	43088.5	40366.7			14.9632	17137.9	65535	13237.7			14.9632	16426.8	49300.4	19854
	14.9985	2937.13	42115.8	36523.1			14.9985	31571.8	65535	15332			14.9985	10672.4	51711.3	19749.9
	15.0338	6965.02	58177.6	43726.4			15.0338	34776.7	65408.9	16611.6			15.0338	7193.59	54415.5	23373.6
	15.0691	5397.74	59256.6	44291			15.0691	25287	63253.1	24788.7			15.0691	9576.67	54632.9	19795.7
	15.1044	9249.96	38768.3	26939.2			15.1044	27782	65535	21353			15.1044	10226.2	55759.1	23069.8
	15.1397	7241.36	31402.8	28407.9			15.1397	26110.6	55756.3	16250.4			15.1397	6788.23	55641.7	20104.2
	15.1749	6249.98	51197.7	27969.3			15.1749	22352.7	56976.4	23446.2			15.1749	8950.98	44315.9	26964.9
	15.2102	6466.41	42254.8	34168.6			15.2102	22542.2	64369.2	33068.4			15.2102	12851.9	63008.6	31516.1
	15.2455	9458.52	34192.4	28944.6			15.2455	30206.2	40042.8	31850.4			15.2455	2176.49	49347.3	22622.4
	15.2808	11157.2	52161.1	26558.2			15.2808	42274.2	51517	27283.1			15.2808	6574.13	51046.5	31486.9
	15.3161	7988.01	58398.8	33306.8			15.3161	44720.5	38557.7	27349.5			15.3161	8333.41	54352.8	24716.6
	15.3514	4648.39	51230.4	54953.8			15.3514	24963.2	28872.4	20980.2			15.3514	10163.1	58588.3	15404.6
	15.3867	8170.78	47480.7	38243			15.3867	23671.3	27247.7	22849.9			15.3867	12366.1	57675.5	21606.8
	15.422	16391.2	31610.1	38342.7			15.422	27009.4	22775.6	29631.5			15.422	13549.7	58523.9	25776.8
	15.4573	9461.59	55130.3	39556.2			15.4573	25622	17330.4	29094.1			15.4573	8001.69	54960.8	19402.2
	15.4926	6788.16	42819.9	34794.6			15.4926	38573.1	18402.8	21708			15.4926	5584.78	50766.9	20624.6
	15.5279	4767.15	39187.9	37669			15.5279	44305.9	13986.3	23082.3			15.5279	3860.16	57138.6	18353.2
	15.5631	7009.42	34237.2	41125.2			15.5631	32706.7	11330.6	27531.3			15.5631	4148.55	59898.6	10265.7
	15.5984	5301.7	43130.4	40998.7			15.5984	30969.2	7302.31	22063.6			15.5984	6609.24	65535	9312.32
	15.6337	6245.12	45372.4	42583.2			15.6337	31418.4	4638.93	22975.4			15.6337	9872.63	59419.1	15560.7
	15.669	4887.13	38151	42263.9			15.669	39982.9	9989.79	24847.2			15.669	12198.9	43976.8	20695.8
	15.7043	4659.11	37364.1	47184.1			15.7043	43155	9689.15	28442.4			15.7043	12531.9	50348.5	26682.8
	15.7396	7701.43	49841.3	42863.6			15.7396	49804.2	4862.63	38395.9			15.7396	11547.7	59697.2	16562.8
	15.7749	8018	60466.7	39163.9			15.7749	47484.7	5568.94	23373.8			15.7749	6558.62	57523.6	10469.7
	15.8102	4537.53	59147.7	41869.7			15.8102	29429.7	3432.37	21605			15.8102	4826.8	65265.9	20383
	15.8455	2945.91	44751.7	46562.8			15.8455	46550.2	6739.49	25864			15.8455	4163.98	56497.6	14264.5
	15.8808	5504.79	44000.7	41751.1			15.8808	50665.6	7238.32	27901.8			15.8808	3993.62	63487.2	26868.7
	15.916	7842.33	46058.4	45574.5			15.916	43393.2	1261.28	43064.2			15.916	6867.4	62485	24532
	15.9513	4756.2	37892.2	38179			15.9513	28264.3	8316.49	44025.8			15.9513	11445.4	64711.9	40986.4
	15.9866	9568.48	46459.7	40413.5			15.9866	49130.9	2853.62	34888.9			15.9866	5752.27	58870.2	27334.4
	16.0219	7485.46	33500.4	41872.2			16.0219	38924.4	6196.73	26574.2			16.0219	4508.45	59573.6	24798.4
	16.0572	5657.57	31929	48124.2			16.0572	32498.3	2025.71	35771.5			16.0572	2242.83	63878.6	21184.7
	16.0925	6753.57	22131.7	44042.7			16.0925	29544	4486.62	30388			16.0925	4847.16	56206.8	19273.6
	16.1278	8411.33	40424.8	42200.7			16.1278	35031.5	5309.4	34772.3			16.1278	6805.01	57618	15270.9
	16.1631	4366.63	38598	51987.8			16.1631	36530.4	3457	33107.3			16.1631	2717.62	61976.3	13589.3
	16.1984	5031.03	47542.1	34212.1			16.1984	28951	3543.42	26803.4			16.1984	3575.04	59650.6	22717.1
	16.2337	7203.91	24132	35103.4			16.2337	29124.4	2503.05	25896			16.2337	4669.4	63506.5	19058.2
	16.269	2822.9	30131.2	39521.9			16.269	40528.5	3673.7	32336.3			16.269	1197.07	64720.9	20783.1
	16.3042	2553.31	36307.1	32783.4			16.3042	45171	2592.85	37955.5			16.3042	3178.97	54356.4	17438.3
	16.3395	5302.7	31488.5	39387			16.3395	39821.2	1626.73	34691.4			16.3395	3143.4	54021.6	15006.4
	16.3748	4966.51	38117.7	30022.9			16.3748	30800.6	1768.13	32115.4			16.3748	4944	54825.8	19275
	16.4101	3287.64	34425.9	37870.6			16.4101	41471.3	3066.97	32193.8			16.4101	5275.7	55700.9	33005.7
	16.4454	5461.33	34994.5	35116			16.4454	43699.1	4815.66	33462			16.4454	8244.44	55757.5	25964.7
	16.4807	1621.18	35163	44186.9			16.4807	36637.2	5763.75	32053.7			16.4807	1657.13	59709.3	28088.7
	16.516	4054.78	27616.4	40379.2			16.516	26216.4	3096.81	24725.1			16.516	881.97	52088.1	26697.4
	16.5513	5073.58	24027.3	42517.8			16.5513	23790.7	5491.07	28184.4			16.5513	2385.51	44969.5	25871.6
	16.5866	4225.71	20537.9	38161.2			16.5866	22390	1221.02	41036.8			16.5866	3679.7	49099.3	18586.5
	16.6219	2371.85	24589.6	34162.6			16.6219	37415.7	6586.34	41109.2			16.6219	5388.17	60803.4	21382.1
	16.6572	2117.35	26896.8	40958.7			16.6572	37182	5642.5	27721.5			16.6572	9203.08	57015.8	25296.9
	16.6924	2169.05	31019	47674.7			16.6924	30182.3	489.907	19644.1			16.6924	5428.93	57621.4	24055.2
	16.7277	2029.08	26472.3	40180.8			16.7277	29641.1	3646.13	32255			16.7277	1753.51	58958	20177.4
	16.763	2294.14	28571.9	31286.6			16.763	35945.2	4160.4	25439.6			16.763	4915.04	53353.7	16911.1
	16.7983	4688.93	23557.6	20734.4			16.7983	25510.1	4137.48	15840.9			16.7983	7787.91	49295.9	30320.6
	16.8336	3719.38	21478	15958.8			16.8336	22221	6251.77	18648			16.8336	4669.53	53847.9	20050.2
	16.8689	2333.15	22297.4	19202.5			16.8689	39115	2736.61	30451.7			16.8689	2794.16	38662.4	23365.8
	16.9042	2294.18	19913.6	29243.1			16.9042	32721.9	3227.04	17510.7			16.9042	3102.06	57982.3	30211.6
	16.9395	1369.71	23310.2	29556.6			16.9395	28366.4	3213.8	21914.2			16.9395	6451.63	59859.6	14736.4
	16.9748	2564.02	28049.3	20381.2			16.9748	30916.2	6992.93	22070.1			16.9748	2758.06	47440.8	25122.2
	17.0101	2599.96	21582	20943.2			17.0101	30564.4	7616.54	21999.6			17.0101	4801.53	46979.1	27364.9
	17.0453	1057	22134.1	15304.6			17.0453	25774.6	3494.99	21796.3			17.0453	4180.35	61773	17546.1
	17.0806	2019.3	16993	16927			17.0806	21119.1	1604.62	22778.1			17.0806	6611.84	59585.8	22224.6
	17.1159	2400.55	28644.4	16337.5			17.1159	36950.4	3985.1	31340.5			17.1159	8113.23	45098.9	23405.4
	17.1512	2168.26	26489.9	14852.1			17.1512	39286.4	6134.27	30020.3			17.1512	7148.66	53203.5	36204.1
	17.1865	3381.88	14282.1	14587			17.1865	34504	5834.44	38046.6			17.1865	5007.12	64174	32646.2
	17.2218	998.891	18648.6	10948			17.2218	41137.7	3316.62	35951.1			17.2218	3499.91	61465.5	32403.7
	17.2571	1564.9	10851.5	14165			17.2571	26871.4	2585.24	30385.4			17.2571	5795.76	56051.1	29778.1
	17.2924	2742.66	20777.7	15606.9			17.2924	29239.4	6439	33285.2			17.2924	5805.5	52714.7	22372
	17.3277	1497.41	11741.2	18721.5			17.3277	23911	3163.32	21051.1			17.3277	6009.4	50390.8	25741
	17.363	519.624	24519.3	16483.9			17.363	30201.6	7316.09	29863.2			17.363	8230	51708	32648
	17.3983	781.837	16951.4	13099.5			17.3983	31836.5	4949.28	22200.3			17.3983	1484.52	50180	20953.8
	17.4335	1361.58	4744.73	8306.02			17.4335	17520.7	4461.78	21989.3			17.4335	1506.65	50520	25612.7
	17.4688	1085.36	21540.4	9956.9			17.4688	31567.1	2636.3	28421.8			17.4688	3352	39450.6	34463.6
	17.5041	1428.72	16338.4	12991			17.5041	27696.2	8321.48	34904.9			17.5041	2792.45	52937.7	23834.5
	17.5394	1885.68	15713.1	20748.1			17.5394	32635.4	10164.4	29083.2			17.5394	3102.59	40936.6	27082.4
	17.5747	734.712	15130	15707.1			17.5747	32351.4	4472.43	23430.3			17.5747	7597.69	42662.8	23958.4
	17.61	3670.85	14658	9188.01			17.61	24234.6	2033.03	33151.1			17.61	4052.82	53429.7	21027.6
	17.6453	3368.27	9661.95	10838.2			17.6453	21944.2	6899.65	26500.2			17.6453	3124.64	56233.4	22034.6
	17.6806	1112.32	20540	9535.34			17.6806	24397.7	3627.78	32259.2			17.6806	5118.11	49863.1	23365.1
	17.7159	2643.35	14091.5	9779.95			17.7159	31767.8	1492.25	34932.2			17.7159	3465.91	43900	26638.5
	17.7512	2302.74	12029.4	11902.1			17.7512	27965.5	4202.08	31736.9			17.7512	2933.64	38232.4	25318.2
	17.7864	1174.85	10623.5	11576.8			17.7864	26124.9	4838.71	28934			17.7864	2156.88	34317.7	30534.3
	17.8217	617.354	8197.66	12422.6			17.8217	27557	3883.23	29409.2			17.8217	1533.15	41160	30086.2
	17.857	1110	10875.7	12663.6			17.857	28769.9	3221.55	29355.7			17.857	2435.78	39325.1	29438.7
	17.8923	1624.56	5531.54	8709.52			17.8923	22624.7	4452.8	21862.4			17.8923	5835.49	43264.3	24005.2
	17.9276	1831.18	9279.25	5300.64			17.9276	22402.1	6491.82	17085.7			17.9276	2263.83	43514.5	22346.6
	17.9629	3651.85	18341.9	4091.61			17.9629	32594.2	2236	24675.8			17.9629	1139.01	41708.9	44174.8
	17.9982	679.634	12418	8923.22			17.9982	14687.8	5891.58	14190.9			17.9982	1812.49	57625.2	32389.7
	18.0335	432.362	14337.4	10862.9			18.0335	17827	3709.42	16878.7			18.0335	498.244	34201.4	33190.5
	18.0688	441.309	11912.6	9826.31			18.0688	25329.8	2105.1	8621.42			18.0688	4293.41	46369.6	45340
	18.1041	1666.74	2283.54	14471.9			18.1041	22613.9	3659.89	23711.8			18.1041	5138.52	54176.9	26801.8
	18.1394	1366.14	7139.12	15066.9			18.1394	13480	2669.98	21768.8			18.1394	1985.86	37604.4	29552.7
	18.1746	3623.85	14546	4281.27			18.1746	19017.8	5010.63	18594.9			18.1746	1214.14	37848.4	39968.5
	18.2099	277.818	15999.5	5304.33			18.2099	18546.8	1233.37	27434.9			18.2099	1022.63	36392.7	46535
	18.2452	2003.41	5895.27	5361.89			18.2452	41057.9	4467.99	23998.2			18.2452	1839.02	36179.6	43870.1
	18.2805	1028.55	6213.95	5152.62			18.2805	28475.1	2105.74	22282.3			18.2805	3172.89	39647.7	39213.2
	18.3158	2769.37	5612.11	6495.24			18.3158	15573.9	4883.99	19155.8			18.3158	3617.26	43138.1	42028.3
	18.3511	2241.14	6005.62	7096.44			18.3511	10298.2	939.974	22347.8			18.3511	3052.85	39274.6	40708.6
	18.3864	2131.53	15253.9	7422.81			18.3864	16161.9	3325.45	23973.2			18.3864	2754.61	38316.8	44145.7
	18.4217	450.479	8193.49	5041.47			18.4217	18738.9	6181.68	27288.2			18.4217	2918.89	45409	40482.5
	18.457	1297.14	7659.93	6342.28			18.457	25551.1	4624.08	22883			18.457	5691.09	56634.9	44009.5
	18.4923	1098.25	4038.36	5221.64			18.4923	24133.2	506.102	18069.2			18.4923	2891.26	41111.7	45637.5
	18.5275	763.576	5106.24	8476.65			18.5275	18465	266.139	22232.8			18.5275	1877.96	46753.3	50692
	18.5628	2328.55	5532.44	7273.37			18.5628	13879.8	1254.68	24731.9			18.5628	3682.28	49587.3	44681.2
	18.5981	1298.32	8026.11	5695.96			18.5981	11906.2	1558.85	33172.8			18.5981	1983.35	31078	44420.6
	18.6334	1308.67	22370.7	4833.71			18.6334	18759.6	1458.37	23313.5			18.6334	454.335	31746.4	51974.2
	18.6687	1558.9	10352.1	4033.12			18.6687	23347.3	1543.05	17123.6			18.6687	2910.07	44509.9	43887.2
	18.704	1940.1	3625.98	5851.38			18.704	31416	1107.34	19864.3			18.704	1408.15	34984	51461.6
	18.7393	1910.11	6948.45	5924.53			18.7393	22814.2	3447.89	25512			18.7393	2043.84	36258.9	50682.2
	18.7746	1025.36	12776.9	4986.14			18.7746	17206.6	2887.12	30091.5			18.7746	2514.18	32889.1	48139.2
	18.8099	748.288	16326.4	5515.9			18.8099	9550.23	160.894	27301.6			18.8099	3172.55	36501.8	57791.5
	18.8452	1017.69	5186.28	5399.01			18.8452	20264.6	661.35	18811.3			18.8452	1044.97	35454.8	52955.3
	18.8805	412.149	7376.51	3069.11			18.8805	18566	2512.5	19355.5			18.8805	1494.79	36863.9	39036.6
	18.9157	888.049	7452.61	4463.35			18.9157	19026.4	1260.43	12330.2			18.9157	1461.76	38303.4	40807.1
	18.951	1727.07	11266.7	6681.58			18.951	21442.9	4412.29	25529			18.951	637.432	29325	55369.2
	18.9863	1799.42	11050.9	5839.54			18.9863	19667.6	7577.06	21032.5			18.9863	3024.77	35588.9	46135.2
	19.0216	2143.13	311.725	4299.94			19.0216	19161.9	7129.53	20491.7			19.0216	5643.81	45592.6	47471.2
	19.0569	139.319	3201.35	3525.9			19.0569	15968.2	1260.31	19744.2			19.0569	3910.17	53131.1	57199.2
	19.0922	138.157	6605.57	3692.08			19.0922	21037.5	2777.84	17365.7			19.0922	3694.54	54477.5	45790.1
	19.1275	197.779	3552.93	3081.91			19.1275	26251.8	3250.96	24109.7			19.1275	1178.41	43363.3	39994
	19.1628	772.776	6636.77	2089.49			19.1628	12305.7	653.309	30065.3			19.1628	1015.59	39987.6	45045.9
	19.1981	3278.01	8542.51	3088.44			19.1981	10944.5	1630.3	24125.2			19.1981	5040.65	46092.6	58674.4
	19.2334	493.752	3007.03	2906.65			19.2334	15245.3	804.558	23895.2			19.2334	1746.84	45293	48697.1
	19.2687	208.12	4825.25	3600.56			19.2687	18160.1	943.86	26992.2			19.2687	1048.3	34538.9	56376.6
	19.3039	2266	2881.5	2208			19.3039	20017.8	1335.84	28105.6			19.3039	1116.2	40575.6	49856.9
							19.3392	18085.4	1659.45	26286.3			19.3392	4534.88	51338.4	49994.3
							19.3745	16375.1	3270.16	27514.8			19.3745	4411.48	39906.5	39282.1
							19.4098	11084.5	236.433	34597.3			19.4098	3827.46	38866.7	35967.2
							19.4451	17874.5	1956.16	26679.1			19.4451	2152.78	34078	46784.3
							19.4804	15308	4505.35	22404.7			19.4804	3146.01	40104.7	35456.1
							19.5157	13019.4	3684.51	19508.9			19.5157	3996.93	33381.3	31741.1
							19.551	15776	3109.04	29025.8			19.551	3510.92	23162.1	42699.4
							19.5863	17043.2	2265.52	27380.9			19.5863	1160.85	42612.8	28710.5
							19.6216	34368.3	1868.34	26524.9			19.6216	3163.31	40114	32891.9
							19.6568	17385.1	7155.74	22046.3			19.6568	2916.29	51213.3	44207.3
							19.6921	11070.7	4755.52	32102.3			19.6921	4055.11	42076.6	32601.6
							19.7274	15077.1	1052.82	34250.9			19.7274	4343.94	37105.6	39230.9
							19.7627	12262.9	2947.51	44518.3			19.7627	3171.03	31212	29492.4
							19.798	13208	3569.31	26603.8			19.798	2920.31	31605.9	25760.9
							19.8333	11952.6	961.613	32135.4			19.8333	1521.73	41133	31563.7
							19.8686	15037.5	1809.05	26242.3			19.8686	1346.67	32852.1	32915.4
							19.9039	15195.1	796.128	27320.2			19.9039	1243.4	28072.4	28757.3
							19.9392	11058.1	579.865	30622.1			19.9392	1610.09	35758.2	22000.9
							19.9745	12676.9	2453.26	25132.4			19.9745	1239.8	30684.7	26920.6
							20.0098	11156.6	4136.34	23535			20.0098	1717.64	34878.3	33231.2
							20.045	8599.48	3936.51	24508.8			20.045	1998.36	41065.8	21503.4
							20.0803	14176.9	2332.03	23475.1			20.0803	1380.17	27265.2	25795.3
							20.1156	16063.3	1889.61	23973.3			20.1156	3317.61	30881.2	36715.2
							20.1509	7733.97	593.572	22037			20.1509	5525.24	26708.2	31386.1
							20.1862	8065.87	361.835	18199.8			20.1862	4898.51	33935.6	15138.1
							20.2215	4539.01	856.702	11654.5			20.2215	1841.85	30188	27995
							20.2568	8310.47	1842.54	16216.4			20.2568	9976.9	15436.4	30925.7
							20.2921	12385.2	5024.1	17909.9			20.2921	7240.85	31277.7	23363.9
							20.3274	16591.4	2088.47	12301.1			20.3274	4182.94	42814.5	26846.5
							20.3627	3260.7	1741.63	8343.8			20.3627	1819.5	51385.6	23442.3
							20.3979	6918.1	2692.95	20066			20.3979	3409.68	42155.8	21923.5
							20.4332	5982.98	2607.49	9251.42			20.4332	3391.85	37716.9	24953.5
							20.4685	12336.4	2539.99	9604.23			20.4685	317.193	32482.1	18890
							20.5038	9835.32	2604.99	13560.4			20.5038	2039.93	33968.7	13870.3
							20.5391	5932.89	346.666	5707.53			20.5391	6640.14	36995.8	14594.7
							20.5744	7293.32	2159.26	9689.47			20.5744	4296.07	29972.7	18475.7
							20.6097	8747.11	3618.04	14136.1			20.6097	3851.27	26347	13459.6
							20.645	5838.43	4266.72	12696.1			20.645	2702.91	29560.4	15279.5
							20.6803	3735.32	2767.66	8117.63			20.6803	2824	34895.2	19691.6
							20.7156	4670.62	790.355	5529.62			20.7156	3134.68	46447.8	23374.6
							20.7509	5161.56	577.766	6461.04			20.7509	1972.77	54729.9	16689.9
							20.7861	4849.23	1956.89	5215.18			20.7861	2841.19	37972.3	21204.8
							20.8214	4362.24	2067.64	5418.66			20.8214	4440.09	30800.3	15607
							20.8567	5146.19	2470.61	4359.9			20.8567	5498.79	33735.9	23316.4
							20.892	6183.69	2708.21	3994.7			20.892	3014.19	25677.2	21241.2
							20.9273	1325.75	1721.69	3362.64			20.9273	3863.74	26847.6	13774.5
							20.9626	928.094	145.483	2892.85			20.9626	3639.65	32165.2	11449.2
							20.9979	2513.79	127.66	5575.45			20.9979	2967.1	31530.7	17557.5
							21.0332	4545.6	150.858	9847.87			21.0332	3514.08	34741.9	20535.9
							21.0685	5046.43	371.749	5450.77			21.0685	3842.81	37080.9	23337.2
							21.1038	1648.61	2725.72	5296.14			21.1038	3125.07	36042.5	26043.9
							21.1391	301.05	743.4	6643.28			21.1391	1408.59	39103.4	22655
							21.1743	2282.33	168.656	6094.35			21.1743	2223.97	22886.4	22384.8
							21.2096	1814.65	156.225	2443.24			21.2096	1867.21	34861.8	12570.4
							21.2449	3888.93	377.877	1284.21			21.2449	6202.95	35851.1	11165.4
							21.2802	4227.11	140.745	4014.81			21.2802	2850.43	26778.1	19513.4
							21.3155	3634.91	161.084	2931.38			21.3155	5097.06	28891	26365.5
							21.3508	4456.87	291.831	1733.6			21.3508	860.773	32863	16450.8
							21.3861	2939.79	281.871	1164.52			21.3861	3830.86	27911.3	18059.2
							21.4214	7257.51	1642.33	3180.19			21.4214	5528.12	38847.4	17505.5
							21.4567	5579.95	1603.47	4505.43			21.4567	5383.36	36344.6	11660.2
							21.492	1610.02	2926.59	2658			21.492	4781.48	26517.1	13567.3
							21.5272	691.471	2309.1	2202.83			21.5272	5909.42	21002.7	13598.9
							21.5625	4507.75	1188.12	4334.74			21.5625	4347.11	25286.8	26891.1
							21.5978	8562.96	1314.26	5314.33			21.5978	606.122	31860.1	26447.2
							21.6331	3415.91	310.629	1608.05			21.6331	1089.92	33479.4	11640.9
							21.6684	2267.68	978.133	2951.95			21.6684	759.984	35520	17223.7
							21.7037	3268.11	636.232	4460.27			21.7037	3378.44	39055.5	13509.7
							21.739	1129.05	1777.31	1934.84			21.739	2724.26	27530.2	18744.1
							21.7743	5220.05	147.879	2989.59			21.7743	5628.16	33467.8	11010.8
							21.8096	2555.36	153.537	2572.6			21.8096	2235.33	32720.9	14247.5
							21.8449	3882.84	726.37	1873.74			21.8449	11762	30348	17992
							21.8802	4485.87	5443.65	5333.81
							21.9154	3082.14	522.786	2711.53			21.9154	35558.1	44633.9	37294.7
							21.9507	3208.84	1053.24	1347.42			21.9507	23035	32992.8	31392.8
							21.986	1947.44	1553.38	1642.97			21.986	27846.9	41937.9	27968.5
							22.0213	4809.81	296.923	1857.75			22.0213	31508.6	34662.6	27307.5
							22.0566	3367.18	2908.47	1664.01			22.0566	18021.4	43780.5	42154.8
							22.0919	725.473	2175.49	1207.7			22.0919	29524.5	45343.1	30446.4
							22.1272	567.588	433.757	1090.36			22.1272	42859.7	43620.8	33795.7
							22.1625	6127.6	147.004	1324.21			22.1625	33472	45608	30657.9
							22.1978	4078.26	154.355	3290.26			22.1978	29106	47329.7	30092.7
							22.2331	685.914	140.832	3803.43			22.2331	27196	63605.9	34728.5
							22.2684	705.091	137.316	2024.39			22.2684	38025.4	57982.9	33591.1
							22.3036	380.543	171.035	2323.6			22.3036	32844.3	51548.9	32449.1
							22.3389	1388.93	1628.5	3275.78			22.3389	33587.4	53529.2	34847.4
							22.3742	2002.9	1446.94	2699.55			22.3742	30546.1	52036.3	30121.3
							22.4095	786.75	148.577	3507.45			22.4095	33634	42616.1	27311.5
							22.4448	960.495	1353.21	2916.38			22.4448	34926.2	44156.9	18146.5
							22.4801	2240.61	2212.64	1438.43			22.4801	38186.9	43579.3	25655.8
							22.5154	1041.09	156.665	1662.25			22.5154	28492.9	50253.1	23851.9
							22.5507	4719.4	554.227	1624.89			22.5507	32057.7	52920.5	22455.4
							22.586	1596	1819.93	1872.61			22.586	29427.1	44477.1	23616.2
							22.6213	589.597	184.494	2918.51			22.6213	29088	45155.1	38879.2
							22.6565	80	166	1668			22.6565	33618.1	43579.8	30129.2
													22.6918	28685.3	41704.6	21816.2
													22.7271	38799.5	37280.9	20373.7
													22.7624	27468.6	28366.3	14447.6
													22.7977	31206.1	43413.8	15987.3
													22.833	35311.2	36654.5	14878.9
													22.8683	39603	38067.4	24093.4
													22.9036	37645.5	43846.9	23384.8
													22.9389	29636.1	31915.7	29140.1
													22.9742	35200.7	41639.8	33482.3
													23.0095	36396.7	54134.7	19917
													23.0447	53991.1	40861.2	27996.2
													23.08	42662.8	42570	29349.2
													23.1153	43729.6	37383.3	34769.8
													23.1506	45313.3	49108	40869.1
													23.1859	36994.1	49072.2	42246.7
													23.2212	44622.4	38646	46641.1
													23.2565	44482.1	41486.7	51655.3
													23.2918	40734.5	46437.3	39024.6
													23.3271	36270.7	48823.2	27500.9
													23.3624	32720	46688.9	28740.3
													23.3976	28828.1	34382.6	37054.3
													23.4329	34049	28761	26410.5
													23.4682	34465.5	43319.9	38291.1
													23.5035	35004.4	37847.4	35105.7
													23.5388	32030.2	41097.8	32693.7
													23.5741	33425.1	43914.4	36778.4
													23.6094	32818.9	35938.1	31453.8
													23.6447	27129.9	37953.6	25392.9
													23.68	43078	47752	18334

## Sheet: Figure S10
	Figure S5 FAM
	Blank			MH-PDz + Ca2+			H-PDz + Ca2+			MH-PDz/Ca			H-PDz/Ca
	6.265	6.252	5.448	8.556	8.324	8.19	37.604	38.629	37.084	58.193	57.913	65.025	179.904	180.438	185.601
	Figure S5 GLUT-1
	Blank			MH-PDz + Ca2+			H-PDz + Ca2+			MH-PDz/Ca			H-PDz/Ca
	82.341	84.827	97.255	81.159	82.076	80.619	77.046	71.659	71.874	63.2	64.242	70.975	30.836	31.468	32.105

## Sheet: Figure S11
	GLUT-1 ab115730, 1: 100000						β-actin ab8226, 1: 2000

## Sheet: Figure S14
	X Intensity	IRF/H-GDz/Ca
	0.4	0
	0.463	0
	0.536	0
	0.621	0
	0.719	0
	0.833	0
	0.965	0
	1.12	0
	1.29	0
	1.5	0
	1.74	0
	2.01	0
	2.33	0
	2.7	0
	3.12	0
	3.62	0
	4.19	0
	4.85	0
	5.61	0
	6.5	0
	7.53	0
	8.72	0
	10.1	0
	11.7	0
	13.5	0
	15.7	0
	18.2	0
	21	0.0726
	24.4	0.13
	28.2	0.136
	32.7	0.124
	37.8	0.144
	43.8	0.212
	50.7	0.296
	58.8	0.344
	68.1	0.663
	78.8	1.35
	91.3	2.35
	106	3.62
	122	5.08
	142	6.64
	164	8.13
	190	9.38
	220	10.2
	255	10.5
	295	10.1
	342	9.01
	396	7.4
	459	5.45
	531	3.45
	615	1.72
	712	0.526
	825	0
	955	0
	1110	0
	1280	0
	1480	0
	1720	0
	1990	0
	2300	0
	2670	0
	3090	0
	3580	0
	4150	0
	4800	0
	5560	0
	6440	0
	7460	0
	8630	0

[truncated: 6 more sheets: Figure S15, Figure S16, Figure S18, Figure S24, Figure S26, Table S2]
